# Supplementary material for: Prevalence and clinical correlates of insomnia symptoms and their association with quality of life in Chinese patients with HBV-related liver disease
Source: PeerJ. 2021 Mar 4;9:e10956. doi: 10.7717/peerj.10956 (PMC7937339; doi:10.7717/peerj.10956)
Supplement: Supplemental Information 1 [file peerj-09-10956-s001.xlsx]

## Sheet: Sheet1
Group: 1= HBV carrier; 2= chronic hepatitis B; 3= cirrhosis; 4= Hepatocellular carcinoma; 5= liver failure.	In/out: 1= inpatients; 2= outpatients.	Local/outside: 1=local; 0= not local.	Age	Sex: 1=male; 0=female	Marrige: 1=unmarried, 2=married, 3=divorce, 4= widowed, 5= cohabitation, 6=separate	Education: Years received education	HBV onset age	Course of disease (months)	Times of hospitalization because of HBV-related disease	Live with whom: 1=alone, 2=family, 3=relatives, 4=others	Monthly Income: 1=none, 2=<3000RMB, 3=3000-8000RMB, 4=>8000RMB	Have medical care: 1=yes, 0=no.	Alcohol consume during the past one year: 0=no, 1=yes	Family history of mental disease: 1=no, 2= first-grade relatives, 3=second and three- grade relatives	Major medical conditions: 0=no, 1=yes	Montgomery-Asberg Scale–Chinese version Q1	Montgomery-Asberg Scale–Chinese version Q2	Montgomery-Asberg Scale–Chinese version Q3	Montgomery-Asberg Scale–Chinese version Q4	Montgomery-Asberg Scale–Chinese version Q5	Montgomery-Asberg Scale–Chinese version Q6	Montgomery-Asberg Scale–Chinese version Q7	Montgomery-Asberg Scale–Chinese version Q8	Montgomery-Asberg Scale–Chinese version Q9	Montgomery-Asberg Scale–Chinese version Q10	Global Assessment of Functioning	DIS	DMS: 0=none 1=sometimes 2=often	EMA	Taking sleep pills; 1=yes, 0=no	SF-12 Q1	SF-12 Q2	SF-12 Q3	SF-12 Q4	SF-12 Q5	SF-12 Q6	SF-12 Q7	SF-12 Q8	SF-12 Q9	SF-12 Q10	SF-12 Q11	SF-12 Q12
2	2	0	56	0	2	2	46	120	1	1	1	1	0	1	1	1	0	0	0	0	0	0	0	1	0		0	0	0	0	2	2	2	5	5	5	5	1	1	1	4	5
3	1	0	27	1	2	16	23	48	2	1	3	1	0	1	0	4	4	2	3	4	1	3	3	4	2		2	1	2	0	4	2	2	3	4	4	3	2	3	4	4	3
3	1	1	35	1	2	12	22	156	1	1	3	1	1	1	1	2	2	0	4	0	1	0	1	1	0		2	2	2	0	5	3	3	2	2	4	3	4	2	4	4	4
3	1	0	57	1	2	10	57	3	1	1	3	1	1	1	0	2	2	0	2	4	4	3	4	1	3		2	2	2	0	5	1	1	1	1	1	2	5	4	4	1	1
4	1	0	65	1	2	9	47	156	2	1	3	1	0	1	1	5	5	0	3	6	5	6	3	5	4		2	0	2	0	2	3	3	2	2	4	4	5	4	2	1	3
3	1	1	61	1	4	9	51	120	5	2	2	1	0	1	1	0	0	0	1	0	0	0	0	0	0		1	1	1	1	4	2	2	2	3	3	1	3	1	2	3	3
3	1	1	56	1	2	9	56	2	2	1	3	1	1	1	1	0	0	0	0	0	0	0	0	0	0		0	0	0	0	2	1	2	4	4	5	5	3	1	2	5	4
4	1	1	62	1	2	15	62	1	2	1	3	1	1	1	1	2	2	0	2	0	0	0	0	1	0		1	0	0	0	4	2	3	5	5	5	5	3	1	1	3	2
4	1	0	48	1	2	16	29	228	5	1	4	1	1	1	0	2	2	0	2	0	0	2	3	2	0		0	1	0	0	4	2	3	5	5	5	1	2	2	4	5	1
4	1	0	51	1	2	16	51	2	2	1	4	1	1	1	0	0	0	0	0	4	0	0	0	0	0		0	0	0	0	2	3	3	5	4	5	5	1	1	1	4	4
3	1	0	51	0	2	12	21	360	1	1	2	0	0	1	1	0	0	0	0	0	0	0	0	0	0		0	0	0	0	1	3	3	5	5	5	5	1	1	5	4	5
3	1	0	18	1	1	12	18	3	2	1	1	0	0	1	0	0	0	0	0	1	2	0	0	0	0		1	0	0	0	4	3	3	4	4	4	1	3	3	3	3	5
3	1	0	60	0	2	6	58	24	4	1	1	1	0	1	1	0	0	0	0	0	0	0	0	0	0		0	0	1	0	3	3	3	5	5	5	5	2	1	2	4	5
2	2		43	1	2	16	38	60	2	1	4	1	0	1	0	0	0	0	2	0	0	0	0	0	0		0	1	1	0
3	1	0	61	0	2	2	14	924	1	1	1	0	0	1	1	4	4	0	4	0	0	4	0	2	2	45	2	2	2	0	5	1	1	1	1	1	1	4	3	4	1	2
4	1	1	56	0	2	14	51	60	2	1	3	1	0	1	1	0	0	0	0	0	0	0	0	0	0	90	0	0	0	0	2	3	3	5	5	5	5	5	5	5	5	5
2	2	0	57	1	2	16	56	12	1	1	3	1	0	1	1	2	2	0	0	0	0	0	0	1	0	65	0	0	0	0	4	2	2	3	3	3	3	3	3	3	3	3
3	1	1	53	1	2	51	21	12	13	1	2	1	0	1	0	1	1	1	1	0	0	1	0	1	0	70	1	1	1	0	5	1	1	1	1	1	1	5	1	3	3	1
4	1	0	50	1	2	12	30	240	2	1	3	1	1	1	1	3	3	1	1	0	0	0	1	3	0	61	2	2	2	0	5	1	1	2	2	1	1	4	4	4	1	2
2	2	0	31	1	2	15	31	618	1	1	4	0	1	1	0	0	0	1	0	0	0	0	0	0	0	91	0	0	1	0	2	3	3	4	4	5	5	1	1	1	4	5
4	1	0	58	1	2	11	44	528	3	1	1	0	0	1	1	1	1	1	1	0	2	1	1	0	0	71	2	2	2	0	5	1	1	3	3	3	3	4	2	2	4	4
2	2	0	25	1	1	16	25	1	1	0	3	1	1	1	0	0	0	1	2	2	1	0	0	0	0	70	2	1	1	0	4	3	3	4	4	3	3	2	2	3	3	3
4	1	0	61	1	2	12	39	264	5	1	2	0	0	1	1	0	0	0	2	3	0	1	1	0	0	65	1	2	2	0	5	1	2	1	1	2	2	2	2	2	4	1
3	1	0	66	1	2	11	36	360	3	1	3	1	0	1	0	0	0	0	0	0	0	0	0	0	0	95	0	0	0	0	3	2	2	4	4	4	4	2	1	1	4	4
4	1	0	59	0	2	5	59	1	1	1	1	0	0	1	0	0	0	0	0	0	0	0	0	0	0	90	0	0	0	0	3	3	3	5	5	2	2	2	1	1	5	4
2	2	0	39	1	2	15	39	1	1	1	4	1	1	1	0	0	0	0	0	0	0	0	0	0	0	99	0	0	0	0	3	3	3	5	5	5	5	1	1	1	5	5
2	2	0	25	1	1	12	25	1	1	0	3	0	1	1	0	0	0	0	0	0	0	0	0	0	0	90	0	0	0	0	2	2	3	4	5	5	5	3	3	1	4	5
2	2	0	23	1	1	15	23	1	1	1	3	0	0	1	0	2	2	0	2	2	2	0	0	0	0	90	1	1	0	0	4	1	3	4	5	3	4	2	2	2	4	5
4	1	1	66	1	2	12	46	240	2	1	3	1	0	1	1	0	0	0	2	0	0	0	0	0	0	95	2	2	1	0	4	1	3	4	4	4	4	2	1	1	4	4
3	1	1	51	1	2	9	21	360	4	1	3	1	0	1	0	0	0	0	0	0	0	0	0	0	0	95	0	1	0	0	4	1	1	2	2	1	1	4	1	4	4	4
4	1	1	70	0	2	12	35	420	2	1	2	1	0	1	1	0	0	0	0	0	0	0	0	0	0	90	0	0	0	0	3	3	3	5	5	5	5	1	1	1	5	5
4	1	0	61	0	2	60	2	52	11	2	1	1	0	1	1	0	0	0	0	0	0	0	0	0	0	90	0	0	0	0	4	2	2	4	4	4	4	2	1	1	4	4
2	2	1	57	0	2	12	57	1	1	1	3	1	0	1	1	3	3	1	6	2	2	2	2	4	0	55	2	2	2	0	5	1	1	1	1	1	1	4	4	4	1	1
3	1	1	46	1	2	9	40	72	4	1	2	0	0	1	0	0	0	0	0	0	0	1	0	0	0	90	0	0	0	0	3	3	3	4	4	4	4	1	1	1	4	4
4	1	1	61	1	2	9	31	360	4	1	3	1	0	1	1	3	3	1	5	5	5	3	6	4	0	60	2	2	2	0	5	1	1	1	1	1	1	5	4	4	1	1
2	2	1	74	0	4	1	41	201	0	1	2	0	0	1	1	0	0	0	0	2	0	0	0	0	0	90	0	1	1	0	4	2	2	4	4	4	4	2	1	3	4	3
2	2	0	40	1	2	6	29	132	1	1	3	0	0	1	0	0	0	0	2	0	0	0	0	2	0	95	0	0	1	0	2	3	3	5	5	4	5	1	1	3	4	5
2	2	1	27	0	2	9	24	36	1	1	1	0	0	1	0	0	0	2	3	0	0	0	0	0	0	62	1	1	1	0	3	3	3	5	5	5	5	1	1	1	4	5
4	1	1	51	1	3	15	17	408	2	0	3	1	0	1	0	1	1	3	2	1	0	0	0	0	0	61	2	2	0	0	3	3	3	5	5	1	1	2	1	1	4	3
2	2	1	67	1	2	5	43	288	2	1	2	1	0	1	0	0	0	0	0	0	0	0	0	0	0	90	0	0	0	0	2	3	3	4	4	4	3	4	1	1	5	3
2	2	0	25	0	1	16	18	84	0	0	3	1	0	1	0	0	0	0	0	0	2	0	0	0	0	99	0	0	0	0	2	3	3	4	5	5	4	1	1	3	4	5
2	2	1	68	0	2	6	41	324	0	1	1	1	0	1	1	0	0	0	0	0	0	0	0	0	0	96	0	0	0	0	3	3	3	5	5	5	5	1	1	1	5	5
3	1	1	57	1	3	12	31	312	0	1	3	1	0	1	0	0	0	0	2	0	0	0	0	0	0	65	1	0	0	0	3	3	3	5	5	1	1	1	1	1	4	4
4	1	1	69	0	2	9	39	360	5	1	2	1	0	1	1	0	0	0	1	0	0	0	0	0	0	70	0	1	1	0	4	2	2	3	1	3	5	2	1	1	4	4
3	1	1	66	0	2	5	55	132	4	1	2	0	0	1	0	0	1	0	1	2	0	1	0	0	0	70	1	1	0	0	4	2	3	4	3	5	5	1	1	2	4	5
4	1	1	53	1	2	12	33	360	6	1	3	1	0	1	1	0	1	0	1	1	0	0	1	0	0	75	1	0	0	0	4	2	2	4	4	3	4	3	1	2	4	4
3	1	1	33	1	2	16	25	96	2	1	4	1	0	1	0	0	1	1	1	0	0	0	0	0	0	70	1	0	0	0	2	3	3	5	4	1	1	2	1	1	5	5
3	1	0	52	1	2	16	32	240	3	1	3	1	0	1	0	0	1	0	2	0	0	0	0	0	0	90	0	1	0	0	4	3	3	3	4	5	5	2	2	2	4	4
4	1	0	71	1	2	9	31	480	8	1	3	1	0	1	0	0	0	0	2	2	0	0	0	0	0	95	1	1	1	0	4	2	2	3	3	3	3	2	2	2	4	5
2	2	1	51	0	2	9	47	48	0	1	3	0	0	1	0	0	0	0	3	2	2	2	0	0	0	77	0	1	1	0	3	3	3	5	5	5	5	1	1	3	4	5
3	1	0	40	0	2	16	30	120	0	1	1	1	0	1	0	0	0	0	0	0	0	0	0	0	0	99	0	0	0	0	3	3	3	5	5	5	5	1	1	1	5	5
2	2	0	38	1	2	9	35	36	0	1	3	0	1	1	0	0	0	0	0	0	0	0	0	0	0	90	1	1	0	0	3	3	3	5	5	5	5	1	1	1	5	5
2	2	0	41	1	2	16	41	0	0	1	4	1	1	1	0	0	0	0	1	0	0	0	0	0	0	0	0	0	1	0	3	3	3	5	5	5	5	1	1	1	5	5
2	2	0	45	0	2	12	43	24	0	1	1	1	0	1	1	1	1	0	2	0	0	0	0	0	0	70	2	1	1	0	4	3	3	5	5	5	5	2	1	1	4	4
3	1	0	34	1	2	16	19	180	2	1	4	1	0	1	0	2	2	0	2	0	0	0	2	2	0	69	1	0	0	0	3	2	2	4	4	4	4	1	2	4	4	2
3	1	1	62	1	2	9	48	168	5	1	1	0	0	1	0	0	0	2	2	0	0	0	0	0	0	80	0	2	2	0	3	3	3	5	5	5	5	1	1	1	5	5
2	2	0	50	1	2	9	30	240	0	1	4	1	0	1	0	0	0	1	1	0	0	0	0	0	0	65	2	1	0	0	2	3	3	5	5	5	5	1	1	1	4	5
2	2	0	39	1	2	16	38	12	0	1	4	1	0	1	0	0	0	0	2	0	0	0	0	0	0	69	0	1	1	0	3	3	3	5	5	5	5	1	1	1	5	5
3	1	0	30	1	2	16	18	144	1	1	3	1	0	1	0	0	1	0	1	0	0	0	0	0	0	65	0	1	1	0	2	3	3	5	5	5	5	1	1	1	4	5
2	2	0	22	1	1	12	7	180	0	1	3	0	0	1	0	0	0	0	0	0	0	0	0	0	0	98	0	0	0	0	3	3	3	5	5	5	5	1	1	4	4	5
3	1	1	64	0	2	12	51	156	1	1	3	1	0	1	0	0	0	0	0	2	0	0	0	0	0	95	0	0	0	0	3	3	3	5	5	5	5	1	1	1	4	5
2	2	0	26	1	1	16	19	84	0	1	3	1	0	1	0	0	0	0	0	0	2	0	0	2	0	61	0	0	0	0	3	3	3	3	4	4	4	2	2	2	4	5
2	2	0	29	1	2	12	23	72	0	1	4	1	0	1	0	0	0	0	0	0	0	0	0	0	0	90	0	0	0	0	3	3	3	5	5	5	5	1	1	1	5	5
2	2	0	37	0	2	12	30	84	0	1	4	1	1	1	0	0	0	0	0	0	0	0	0	0	0	98	1	1	1	0	2	3	3	5	5	5	5	1	1	1	4	5
2	2	0	35	0	2	16	35	4	0	1	3	1	0	1	0	4	4	3	6	3	4	2	3	1	4	41	2	2	2	1	4	3	3	3	3	3	3	2	3	4	2	3
2	2	0	19	0	1	13	15	48	0	3	1	1	0	1	0	0	0	0	0	0	0	0	0	0	0	99	1	1	0	0	2	3	2	4	4	4	4	1	1	2	4	4
1	2	0	48	0	2	5	48	1	0	1	3	0	0	1	0	0	0	0	2	0	3	0	0	0	0	90	2	1	1	0	3	3	3	2	5	5	5	3	2	2	3	5
3	1	1	62	1	2	9	60	24	1	1	2	0	0	1	0	0	0	0	1	0	0	0	0	0	0	90	0	1	1	0	3	2	2	3	3	3	3	3	1	1	4	4
3	1	0	54	1	2	22	20	243	0	1	2	1	0	2	0	0	0	0	0	0	0	0	0	0	0	90	0	0	0	0	3	3	3	5	5	5	5	1	1	1	5	5
3	1	0	62	1	2	15	32	360	3	1	4	1	0	1	1	0	0	0	0	0	0	0	0	0	0	90	0	0	0	0	3	3	3	4	5	4	5	1	1	1	4	5
2	2	1	27	0	2	16	21	72	1	1	3	1	0	1	0	0	0	0	0	0	0	0	0	0	0	90	0	0	0	0	3	3	2	5	5	5	5	3	1	3	5	5
4	1	1	65	1	2	12	40	300	2	1	3	1	0	1	1	2	2	0	1	0	0	0	2	1	0	61	1	1	1	0	3	2	2	4	4	2	2	2	2	4	4	4
4	1	1	43	1	2	12	17	312	7	1	4	1	0	1	0	2	2	0	3	2	0	2	0	0	0	61	1	1	1	0	5	2	2	1	2	5	5	3	1	3	4	2
4	1	1	61	1	2	9	31	360	5	1	2	1	0	1	1	0	0	1	0	4	2	0	0	0	0	71	0	0	0	0	5	1	1	2	2	2	2	4	1	1	4	1
1	2	0	41	1	2	12	32	108	0	1	4	1	1	3	1	0	0	0	0	0	0	0	0	0	0	90	0	0	0	0	3	3	3	5	5	5	5	1	1	1	4	5
3	1	1	52	1	2	52	14	923	0	1	3	0	0	1	1	0	0	0	0	0	0	0	0	0	0	90	0	0	0	0	1	3	3	5	5	5	5	1	1	1	4	5
3	1	0	38	1	2	9	33	60	3	1	3	0	0	1	0	1	1	0	0	0	0	2	0	1	0	70	0	0	0	0	5	3	3	3	3	3	3	2	3	3	3	5
2	2	0	47	1	2	9	46	15	0	1	1	0	0	1	1	0	0	0	0	3	0	0	0	0	0	90	0	0	0	0	3	3	3	5	5	5	5	1	1	1	4	5
3	1	0	62	0	2	0	54	96	1	1	1	0	0	1	1	0	0	0	6	2	0	0	0	0	0	70	2	2	2	0	3	3	3	5	5	5	5	1	2	2	4	5
3	1	0	33	1	2	16	32	14	1	1	4	1	0	1	0	0	0	0	2	2	0	0	0	1	0	90	1	1	0	0	3	3	3	4	4	4	4	2	2	2	4	5
2	2	0	27	1	2	12	14	156	0	1	4	0	0	1	0	2	2	0	2	2	0	0	0	2	0	90	1	1	1	0	4	3	3	5	5	3	3	1	3	4	3	4
3	1	0	49	1	2	16	34	180	1	1	4	1	0	1	0	0	0	0	0	0	2	0	2	1	0	65	0	1	1	0	3	2	3	3	2	3	3	2	2	2	3	3
2	2	0	32	0	2	12	18	168	0	1	4	0	0	1	0	0	0	0	0	0	0	0	1	0	0	90	0	0	0	0	4	3	3	4	4	5	4	2	2	2	4	5
2	2	1	30	1	2	16	14	192	0	1	4	1	0	1	0	0	0	0	0	0	0	0	0	0	0	90	0	0	0	0	2	3	3	5	5	5	5	1	1	1	4	5
2	2	0	25	0	2	9	18	84	1	1	1	1	0	1	0	2	2	0	1	0	0	0	2	0	2	61	1	1	1	0	4	3	3	5	4	5	5	3	2	2	4	4
1	2	1	32	1	2	16	14	216	0	1	4	1	0	2	0	0	0	0	0	0	0	0	2	0	0	95	0	1	0	0	3	3	3	3	3	3	5	2	2	3	4	5
4	1	1	47	1	1	6	35	144	4	1	3	1	0	1	1	0	0	0	4	1	1	1	0	0	0	70	0	2	2	0	5	2	2	2	2	2	2	2	1	1	4	4
3	1	1	55	1	2	9	45	120	4	1	4	1	0	1	1	1	0	0	0	1	0	2	2	0	0	70	0	0	0	0	5	1	1	2	2	2	2	4	1	1	4	2
3	1	1	58	1	2	9	35	276	2	1	3	1	0	1	1	0	0	0	0	0	2	0	0	0	0	90	1	1	0	0	4	1	1	1	2	1	2	4	2	3	4	1
3	1	1	68	1	2	9	51	204	3	1	3	1	0	1	1	0	0	0	4	2	2	2	2	0	0	70	1	1	1	0	5	1	1	1	1	1	1	4	1	1	4	2
3	1	1	60	1	2	9	26	408	1	1	4	1	0	1	1	0	0	0	3	4	2	0	0	0	0	70	2	1	1	1	5	1	1	1	1	4	4	2	1	1	4	1
3	1	0	28	1	2	15	17	132	0	1	4	0	0	1	1	0	2	0	2	0	0	0	0	0	0	90	1	1	0	0	3	2	2	3	3	3	3	3	3	3	3	4
2	2	0	48	0	2	12	47	15	0	1	4	1	1	1	1	2	2	2	3	2	0	0	0	0	0	60	2	2	2	3	5	2	2	3	3	3	4	3	2	3	3	3
1	2	0	47	1	2	9	38	108	0	1	3	0	1	1	0	0	0	0	0	0	0	0	0	0	0	99	0	0	1	0	4	3	2	4	4	4	4	2	3	2	4	4
4	1	1	50	1	2	9	35	180	2	1	3	1	1	1	1	0	0	0	1	0	0	0	0	0	0	80	0	0	0	0	2	3	2	5	5	5	5	1	1	1	5	5
2	2	1	73	1	2	0	68	60	0	1	2	0	0	1	1	0	0	0	0	0	0	0	0	0	0	90	0	0	0	0	4	3	3	5	5	5	5	1	1	1	5	5
1	2	0	65	1	2	12	60	60	0	1	3	1	0	1	1	0	0	0	3	0	0	0	0	0	0	80	1	2	2	0	3	3	3	5	5	1	1	1	1	1	5	5
4	1	0	75	1	4	0	71	48	1	0	1	0	0	1	0	3	0	0	0	0	0	0	2	0	0	80	0	0	0	0	5	2	2	3	4	2	2	3	2	2	4	3
1	2	0	50	1	2	12	40	120	0	2	4	0	0	1	1	1	1	0	2	0	0	0	0	0	0	70	1	1	1	0	3	3	3	5	5	5	5	1	1	1	4	5
2	2	0	50	1	2	9	42	96	0	2	3	1	0	1	1	0	0	0	0	0	0	0	0	0	0	95	0	0	0	0	3	3	3	5	5	5	5	1	1	2	4	5
2	2	0	41	1	2	9	31	120	0	1	3	1	0	1	0	0	0	0	0	0	0	0	0	0	0	99	0	0	0	0	2	3	3	4	5	5	5	2	1	1	5	4
1	2	1	27	1	2	16	27	1	0	1	4	1	0	1	0	0	0	2	1	0	0	1	1	1	0	70	0	1	1	0	5	3	3	3	3	3	3	4	3	2	3	2
2	2	0	49	0	2	9	46	36	0	1	4	1	0	1	0	4	4	1	0	3	2	1	3	4	2	50	0	0	0	0	4	2	2	2	4	3	3	2	4	4	1	5
4	1	0	57	1	2	12	48	108	6	1	4	1	0	1	1	0	0	0	0	0	0	0	0	0	0	95	0	0	0	0	4	3	3	4	5	5	5	1	1	1	5	5
4	1	1	57	1	2	9	35	262	3	1	3	1	0	1	0	0	1	0	2	2	1	1	2	1	0	61	2	1	1	0	5	1	1	3	3	4	4	3	2	2	4	3
4	1	1	62	1	2	9	62	2	1	1	3	1	1	1	1	0	0	0	0	2	0	0	0	0	0	80	0	0	0	0	5	2	2	3	3	4	5	3	2	2	4	3
4	1	1	65	1	2	15	37	336	2	1	3	1	0	1	1	1	2	0	2	2	0	1	2	0	0	65	2	2	2	0	5	2	2	5	4	5	4	1	3	4	3	4
2	2	0	49	1	2	0	43	72	0	1	4	0	0	1	1	0	0	0	0	0	0	0	0	1	0	91	0	0	0	0	4	2	2	4	4	3	4	2	1	4	1	5
3	1	1	50	1	2	9	46	48	3	1	4	1	1	1	0	0	0	0	3	0	2	0	0	0	0	85	2	0	0	0	4	3	3	5	5	5	5	2	2	2	4	5
2	2	0	24	0	1	16	18	72	0	1	1	0	0	1	0	0	0	0	0	0	2	2	2	0	0	70	0	0	0	0	3	3	3	5	5	5	5	1	1	1	4	5
2	2	0	43	1	2	9	39	48	0	1	4	0	1	1	1	0	0	1	0	0	1	0	0	0	0	90	0	0	0	0	3	3	3	5	5	5	4	1	2	2	4	5
2	2	0	47	1	2	9	37	120	1	1	4	1	1	1	0	0	0	0	0	0	0	0	0	0	0	90	0	0	0	0	4	2	2	4	4	5	5	2	2	2	5	5
4	1	1	44	1	2	12	33	132	10	1	1	0	0	1	0	3	3	0	4	1	2	2	2	2	2	59	2	2	2	0	5	1	2	3	3	2	5	3	3	3	3	5
1	2	0	35	0	2	5	20	180	0	1	3	0	0	1	1	4	4	0	3	0	2	2	3	2	5	41	1	1	2	0	4	3	2	4	2	4	5	1	1	4	4	1
2	2	0	33	0	1	12	17	192	0	1	3	0	0	3	0	2	2	2	4	0	3	4	3	4	0	61	1	2	1	0	3	3	2	1	4	1	1	3	2	4	3	2
3	1	0	50	1	2	9	50	0	0	1	3	1	0	1	0	1	1	1	2	0	2	1	3	4	0	70	1	2	1	0	4	3	3	3	2	3	4	1	2	2	3	5
2	2	0	33	1	3	16	3	360	0	1	3	0	1	1	0	0	1	0	2	0	0	0	0	0	0	81	1	1	1	0	2	3	3	4	5	4	4	1	2	2	4	5
1	2	0	31	0	2	6	80	328	0	1	1	0	0	1	0	0	0	0	0	0	0	0	0	0	0	85	0	0	0	0	3	3	3	5	5	5	5	1	2	2	4	5
2	2	0	58	0	2	3	25	276	0	1	1	0	0	1	1	0	0	0	0	0	0	0	0	0	0	88	0	0	0	0	5	2	2	3	3	4	4	2	2	2	4	5
3	1	0	36	1	2	9	26	120	0	1	3	0	0	1	0	0	0	0	0	0	2	1	0	0	0	81	0	0	0	0	4	2	2	3	4	3	5	2	2	2	4	4
2	2	0	36	1	2	5	34	24	0	1	3	0	0	2	0	1	1	0	0	0	0	1	2	0	0	65	0	0	0	0	2	3	3	5	5	5	4	1	1	1	4	5
2	2	1	60	0	2	6	30	360	0	1	3	1	0	1	1	0	0	4	2	0	0	0	0	0	0	61	2	0	0	0	4	3	3	5	5	3	2	1	3	2	3	4
1	2	1	64	1	2	5	64	1	0	1	4	0	1	1	0	0	0	1	0	2	0	0	0	0	0	61	0	0	0	0	3	3	3	5	5	5	5	1	3	1	4	5
2	2	0	28	0	2	15	28	0	1	1	3	1	0	1	0	0	0	0	0	1	0	0	0	0	0	71	0	0	1	0	4	2	2	4	4	4	4	2	1	3	4	4
4	1	0	55	1	2	16	25	360	1	1	3	1	0	1	1	0	0	0	0	2	0	0	0	0	0	85	0	0	0	0	3	2	2	3	4	4	3	2	2	2	4	4
3	1	0	68	0	2	0	58	120	5	1	1	0	0	3	1	2	2	1	4	3	1	2	2	1	0	55	2	2	2	0	5	1	1	1	1	1	1	4	4	4	1	1
4	1	0	65	1	2	5	63	24	4	1	3	1	0	1	0	0	0	0	0	1	0	0	0	0	0	71	0	0	0	0	5	1	1	1	2	3	3	2	2	3	4	3
2	2	0	33	1	2	9	32	12	1	1	4	1	0	1	0	0	1	0	2	0	0	0	0	0	0	65	1	0	0	0	4	3	3	5	5	4	4	1	2	2	4	5
2	2	0	40	1	2	9	31	120	0	1	3	1	0	1	0	0	0	0	0	0	0	0	0	0	0	99	0	0	0	0	2	3	3	4	5	5	5	2	1	1	5	4
3	1	0	48	0	2	9	30	216	1	1	2	0	0	1	1	0	0	0	2	2	0	0	0	0	0	80	2	1	1	0	4	3	3	3	3	3	3	3	2	3	4	3
2	2	0	43	1	2	9	40	36	0	1	3	0	0	1	1	0	0	0	2	0	0	0	0	0	0	70	2	1	1	0	3	3	3	5	5	4	4	1	1	1	4	5
2	2	0	39	1	2	9	26	156	0	1	4	0	0	1	0	0	0	0	0	0	0	0	0	0	0	81	0	0	0	0	4	2	2	4	4	5	5	1	1	2	4	5
2	2	0	47	1	2	12	19	336	0	1	4	0	1	1	0	0	0	0	0	0	0	0	0	0	0	90	0	0	0	0	2	3	3	4	4	5	5	1	1	1	5	5
2	2	1	44	1	2	12	24	240	0	1	4	1	1	1	0	2	2	2	2	5	0	0	0	1	0	71	0	0	1	0	2	3	3	4	4	4	4	1	2	2	4	3
2	2	0	32	1	2	12	22	120	0	1	3	0	1	1	0	4	4	3	3	3	2	2	2	3	4	41	1	2	1	1	4	3	2	3	4	5	1	2	4	4	1	4
3	1	1	73	1	2	16	26	564	0	1	3	1	0	1	1	0	0	0	0	4	0	0	0	0	0	90	1	0	1	0	5	1	1	4	4	5	5	2	1	1	5	5
3	1	0	39	1	2	12	29	120	1	1	3	0	0	1	0	0	0	0	0	0	0	0	0	0	0	95	0	1	1	0	3	3	3	5	5	5	5	1	2	2	4	5
2	2	0	30	0	2	22	5	300	0	1	3	1	1	2	1	1	1	1	3	2	3	2	2	1	0	51	1	2	2	0	5	2	2	4	3	3	3	2	3	3	3	3
1	2	0	23	1	1	15	5	316	0	3	1	0	1	1	0	0	0	0	3	0	0	0	0	2	0	70	1	1	0	0	3	3	3	4	4	4	4	1	1	1	4	5
1	2	0	20	1	1	12	14	72	0	1	3	0	0	1	0	0	0	0	0	0	1	1	0	0	0	70	0	0	0	0	3	3	3	5	5	5	5	1	1	1	4	5
2	2	0	22	1	1	15	22	2	0	3	1	0	0	1	0	1	2	1	0	4	0	0	2	2	1	61	1	1	1	0	5	2	2	3	3	3	3	2	2	2	3	5
2	2	0	28	0	2	9	25	36	0	1	1	0	0	1	0	0	0	0	0	0	0	2	0	0	0	81	0	0	0	0	4	3	3	5	5	3	3	1	2	2	4	5
1	2	0	47	1	2	12	47	2	0	1	3	1	1	1	0	0	0	0	0	0	0	0	0	0	0	81	0	0	0	0	4	3	3	5	5	5	5	1	2	2	4	5
2	2	0	21	0	1	12	20	12	1	3	3	0	0	1	0	0	0	0	0	0	0	0	0	0	0	71	0	0	0	0	4	3	3	5	3	4	4	1	2	2	4	5
2	2	1	50	0	2	12	39	132	1	1	3	1	0	1	1	0	0	0	0	0	0	0	0	0	0	85	0	0	0	0	4	3	3	5	5	1	1	1	1	1	5	5
3	1	1	61	0	1	16	41	240	2	0	3	1	0	1	0	0	0	0	3	1	2	2	2	0	0	61	2	2	2	0	4	1	1	3	3	3	3	3	2	2	4	4
3	1	1	60	1	2	9	55	60	2	1	3	1	0	1	1	0	0	0	3	0	0	2	0	0	0	61	2	2	2	0	4	1	1	3	3	5	5	1	1	1	4	4
2	2	0	30	1	2	16	30	2	1	1	3	1	1	1	0	0	0	0	2	0	0	0	0	0	0	70	1	1	1	2	4	2	2	3	3	5	5	3	1	1	5	5
3	1	0	47	1	2	9	47	1	1	1	1	0	0	1	1	0	0	0	2	0	0	0	0	0	0	70	1	0	0	0	4	1	1	3	1	4	4	2	1	1	4	3
4	1	0	47	1	2	9	49	2	2	1	1	0	1	1	0	2	0	1	3	5	0	0	0	1	0	61	1	2	2	0	4	1	1	3	4	3	4	3	3	3	4	3
2	2	1	26	1	1	19	26	1	1	3	1	0	0	1	0	0	0	0	0	0	0	0	0	0	0	90	0	0	0	0	2	3	3	5	5	5	5	1	1	1	4	5
3	1	1	70	1	2	5	20	600	3	1	3	0	0	1	1	0	0	0	0	0	0	0	0	0	0	90	0	0	0	0	5	2	2	5	5	2	2	1	1	3	4	4
4	1	1	68	1	2	9	51	204	4	1	2	1	0	1	1	0	0	0	2	2	0	2	2	0	0	75	1	1	1	0	4	2	2	3	4	4	4	2	2	2	4	5
4	1	1	56	1	2	10	36	240	2	1	1	0	0	1	0	1	2	1	2	3	2	2	2	1	1	65	2	1	1	0	5	2	2	3	3	3	3	3	2	2	3	4
4	1	0	59	1	2	8	29	360	4	1	1	0	0	1	0	0	2	2	3	3	2	2	1	2	0	65	2	2	1	0	5	2	2	3	3	3	3	3	3	4	3	3
2	2	1	50	0	2	6	39	132	1	1	2	0	0	1	1	2	2	0	4	4	2	3	2	2	2	51	2	2	2	0	5	1	1	2	2	2	2	4	3	3	2	2
2	2	1	36	0	2	16	22	264	0	1	3	1	0	1	0	0	0	0	0	0	0	0	0	0	0	85	0	0	0	0	4	3	3	5	5	5	5	1	1	1	4	5
1	2	0	40	1	2	12	30	120	0	1	3	0	1	1	0	0	0	0	0	0	0	2	2	0	0	70	1	0	0	0	4	3	3	5	5	5	5	1	2	2	4	5
2	2	1	32	1	2		10	264	0	1	3	1	1	1	1	0	0	0	0	0	3	0	0	0	0	85	0	0	0	0	1	3	3	4	4	4	4	1	4	4	4	5
2	2	0	42	1	2	6	37	60	0	3	3	0	1	1	0	0	0	0	0	1	0	0	0	0	0	81	0	0	0	0	3	3	3	5	5	5	5	1	1	1	4	5
2	2	0	45	0	2	12	35	120	0	1	3	0	0	1	0	0	0	0	1	1	0	0	0	0	0	85	1	0	0	0	4	3	3	5	5	5	5	1	2	2	4	5
3	1	1	71	0	2	0	51	240	0	1	2	1	0	1	1	0	0	0	1	1	0	0	0	0	0	85	1	0	0	0	5	2	2	5	5	5	5	1	1	1	4	5
2	2	0	28	1	2	9	13	180	0	1	3	0	0	2	0	0	0	0	0	0	1	1	2	1	0	75	0	0	0	0	3	3	3	5	3	3	3	1	2	2	3	4
3	1	0	53	1	2	6	50	36	0	1	1	0	0	1	0	0	0	0	0	0	0	0	0	0	0	90	0	0	0	0	2	3	3	5	5	5	5	1	1	1	5	5
2	2	0	55	1	2	12	52	36	1	1	3	1	0	1	1	4	4	0	1	3	3	2	2	3	0	60	1	0	2	1	4	3	3	5	5	1	1	1	4	4	2	2
2	2	0	45	1	2	5	40	60	0	1	2	0	0	1	0	0	0	0	0	0	0	0	0	0	0	90	0	0	0	0	4	3	3	4	4	5	5	1	2	2	5	5
2	2	1	43	1	2	5	23	240	0	1	2	0	1	3	0	0	2	0	0	2	0	2	2	2	0	70	1	1	1	0	5	3	3	1	1	5	5	1	3	3	3	3
2	2	0	48	1	2	18	35	168	0	1	4	1	0	1	1	0	0	0	2	0	0	0	0	0	0	70	1	1	2	0	4	3	3	4	5	5	5	1	2	2	3	4
2	2	1	44	1	2	12	39	60	1	1	3	1	0	1	1	0	0	0	2	0	0	0	0	0	0	70	2	1	1	0	4	3	3	5	5	5	5	1	1	1	4	5
3	1	0	62	1	2	5	62	1	2	1	1	0	0	1	0	0	0	0	0	2	0	0	0	0	0	71	0	0	0	0	4	3	3	5	5	5	5	1	1	1	5	5
4	1	1	62	1	2	9	62	2	2	1	1	1	1	1	1	1	1	0	2	2	1	0	0	0	0	70	2	0	1	0	5	2	2	4	4	4	3	3	2	2	3	3
4	1	1	56	0	2	9	52	48	2	1	2	1	0	1	1	0	0	0	0	0	0	0	0	0	0	85	1	0	0	0	4	3	3	5	5	5	5	1	1	1	5	5
3	1	1	51	1	2	12	50	12	2	1	3	1	0	1	0	0	0	0	0	0	0	0	0	0	0	80	0	0	0	0	4	3	3	4	5	4	4	2	1	1	4	5
4	1	1	57	1	2	12	55	24	9	1	3	1	1	1	1	1	2	0	2	2	1	1	2	1	1	61	2	1	1	2	5	2	2	3	3	3	3	3	3	3	3	3
2	2	0	42	1	2	9	41	9	0	1	3	0	0	1	0	0	0	0	0	0	0	1	0	0	0	80	1	1	1	0	4	3	3	5	5	5	5	1	2	2	4	5
1	2	0	44	0	3	9	38	72	0	0	4	1	0	1	0	0	0	0	0	0	0	2	2	0	0	70	0	0	0	0	4	3	3	3	3	3	3	1	3	3	3	4
3	1	0	50				15						0	1	1	0	0	2	4	0	0	0	0	0	0	61	2	2	2	0	4	3	3	5	5	5	5	1	2	2	4	5
2	2	0	24	0	1	16	10	168	0	3	3	0	0	1	0	0	0	0	1	0	0	0	0	0	0	70	1	0	0	0	4	3	3	5	5	4	4	1	1	1	4	5
2	2	0	39	0	2	12	24	180	0	1	4	0	0	1	1	0	0	1	0	0	2	0	0	0	0	71	1	1	1	0	4	3	3	5	5	4	4	1	2	2	4	5
2	2	0	40	0	2	12	15	300	0	1	1	0	0	1	1	2	2	3	4	0	1	2	2	2	4	50	2	2	2	0	4	3	3	5	5	2	2	1	3	3	2	3
1	2	0	20	0	1	13	15	60	0	1	1	0	0	1	0	0	0	0	0	0	0	0	0	0	0	98	0	0	0	0	3	3	3	5	5	4	4	1	1	1	4	5
2	2	0	25	1	2	16	20	60	1	1	3	0	0	1	0	1	1	0	2	0	2	0	0	0	0	65	2	0	0	0	4	3	3	5	5	5	5	1	3	3	3	5
3	1	0	43	0	2	9	23	240	0	1	3	1	0	1	0	0	0	1	2	2	0	0	0	0	0	65	2	0	0	0	4	3	3	5	5	5	5	1	2	2	4	5
3	1	1	68	0	4	12	58	120	6	1	3	0	0	1	0	0	1	0	1	1	0	0	3	0	0	61	1	0	0	0	5	2	2	3	3	3	3	3	3	3	3	3
4	1	0	60	1	2	12	52	96	4	1	3	0	0	1	1	0	0	0	4	1	0	0	0	0	0	61	1	1	1	0	4	2	2	3	4	4	4	4	2	2	4	3
2	2	0	39	1	2	15	9	360	1	1	3	1	0	1	0	0	0	0	0	0	0	0	0	0	0	85	0	0	0	0	4	3	3	5	5	5	5	1	1	1	5	5
2	2	0	62	1	2	5	62	1	2	1	2	1	1	1	1	0	0	0	0	3	0	0	0	0	0	80	0	0	0	0	4	3	3	4	4	5	5	2	1	1	4	4
4	1	1	58	1	2	9	20	456	4	1	3	1	0	1	0	0	2	0	2	2	1	0	2	0	0	70	1	1	0	0	5	2	2	3	4	4	4	2	2	5	3	3
3	1	1	66	0	2	15	36	360	1	1	3	1	0	1	1	0	0	0	0	0	0	0	0	0	0	90	0	0	0	0	4	3	3	5	5	5	4	2	1	1	4	4
2	2	0	39	1	2	5	39	1	1	1	3	1	1	1	0	0	0	0	2	0	0	0	0	0	0	65	0	2	2	0	3	3	3	5	5	5	5	1	1	1	4	5
2	2	0	30	1	1	16	15	180	1	3	3	1	1	1	1	0	0	0	0	1	0	0	0	0	0	81	0	0	0	0	4	3	3	5	5	5	5	1	1	1	5	5
3	1	1	42	1	2	12	27	180	2	1	3	1	1	1	0	0	0	0	0	0	0	0	0	0	0	80	0	0	0	0	3	3	3	4	4	4	4	1	1	1	4	5
3	1	1	42	1	2	9	24	216	2	1	2	0	1	1	0	2	2	0	0	0	0	0	0	0	0	65	0	0	0	0	4	3	3	2	2	4	4	1	2	2	4	5
4	1	0	46	1	2	9	33	156	4	1	1	1	0	1	0	0	2	0	2	0	0	2	0	0	0	65	0	2	2	0	4	3	3	3	3	3	3	1	2	2	3	5
4	1	1	53	1	2	12	17	432	2	1	3	1	0	1	1	0	0	0	2	2	0	2	2	0	0	65	2	2	0	0	5	3	3	4	4	4	4	2	2	2	4	4
4	1	1	75	0	2	9	45	360	2	1	2	1	0	1	1	1	1	0	0	3	0	0	0	0	0	70	0	0	0	0	4	2	2	3	3	3	3	3	3	3	3	3
4	1	1	55	1	2	9	45	120	3	1	3	1	0	1	1	0	0	0	0	0	0	0	0	0	0	85	0	0	1	0	4	2	2	4	3	4	4	2	1	1	4	5
4	1	1	64	1	2	9	60	48	12	1	3	1	0	1	0	0	0	0	0	0	0	0	0	0	0	85	0	0	0	0	4	3	3	4	4	4	4	2	1	1	4	4
2	2	0	39	0	2	12	24	180	0	1	2	0	0	1	0	5	5	0	4	3	1	3	2	2	2	50	2	2	2	0	5	3	3	5	5	3	3	1	3	3	2	5
2	2	0	37	1	2	12	32	60	0	1	3	1	0	1	0	0	0	0	0	2	0	0	0	0	0	85	0	0	0	0	3	3	3	5	5	5	5	1	1	1	5	5
2	2	0	25	0	1	12	24	12	0	1	2	0	0	1	0	1	1	0	1	0	0	2	0	0	0	65	1	1	0	0	4	3	3	5	5	4	4	1	2	2	3	5
2	2	0	57	0	2	12	47	120	0	1	3	1	0	1	0	0	0	0	0	0	0	0	0	0	0	86	0	1	0	0	4	3	3	5	5	5	5	1	1	1	4	5
2	2	0	47	1	2	8	45	24	2	1	1	0	0	1	1	0	0	0	0	0	0	0	0	0	0	90	0	0	0	0	4	3	3	4	4	4	5	2	1	1	4	4
4	1	0	68	0	4	5	28	480	1	1	1	0	0	1	0	0	2	2	2	2	2	2	2	0	0	65	1	1	1	0	5	2	2	3	3	3	3	3	2	2	3	5
3	1	0	58	1	2	5	58	3	2	1	1	0	0	1	0	0	0	0	0	0	0	0	0	0	0	80	0	0	1	0	4	3	3	4	4	4	4	2	1	1	4	5
3	1	1	70	1	2	7	40	360	2	1	2	1	0	1	1	0	0	0	0	0	0	0	0	0	0	80	0	0	0	0	4	3	3	3	3	4	4	2	2	2	4	4
2	2	0	39	0	2	9	39	9	0	1	2	0	0	1	0	0	0	0	0	0	0	0	0	0	0	85	0	0	0	0	3	3	3	5	5	5	5	1	1	1	4	5
2	2	0	34	0	2	9	27	84	0	1	2	0	0	1	0	0	0	0	0	1	0	0	0	0	0	85	0	0	0	0	4	3	3	5	5	5	5	1	1	1	5	5
1	2	0	51	1	2	5	50	10	0	1	3	0	0	1	0	0	0	0	4	0	0	0	0	0	0	85	1	1	1	0	4	3	3	5	5	5	5	1	1	1	5	5
2	2	0	48	0	2	12	38	120	0	1	3	1	0	1	0	0	0	0	2	0	0	0	0	0	0	85	1	2	1	0	4	1	3	3	5	3	3	1	2	2	4	5
2	2	0	26	0	1	16	19	84	0	3	3	1	0	1	0	0	0	0	0	1	1	1	0	0	0	85	1	0	1	0	4	3	3	5	5	5	5	1	1	1	4	5
2	2	0	39	0	1	9	22	204	0	0	3	0	0	1	0	4	4	0	4	0	1	2	3	4	2	50	2	2	2	0	5	3	3	5	5	2	2	1	4	4	2	3
3	1	0	39	0	2	0	34	60	0	1	3	0	0	1	0	4	4	2	2	0	3	2	4	3	2	45	2	2	2	0	4	3	3	5	5	2	2	1	3	3	2	3
3	1	0	63	1	2	5	60	36	1	1	1	0	0	1	1	0	0	0	0	0	0	0	0	0	0	85	0	0	0	0	4	3	3	5	5	5	5	2	1	1	5	5
2	2	0	38	1	2	16	30	96	0	1	4	1	0	1	0	0	0	0	1	1	0	0	0	0	0	70	0	1	0	0	3	3	3	5	5	5	5	1	1	1	4	5
2	2	1	48	1	2	12	33	180	0	1	3	1	0	1	0	0	0	0	2	0	0	0	0	0	0	70	2	2	2	1	5	3	3	5	5	5	5	1	1	1	4	5
2	2	1	57	0	2	12	47	120	0	1	3	1	0	1	0	0	0	0	1	0	0	0	0	0	0	80	2	0	0	0	4	3	3	5	5	5	5	1	1	1	4	5
2	2	0	39	1	2	9	35	48	0	1	3	0	0	1	0	1	2	0	2	0	0	0	0	0	0	70	1	1	0	0	4	3	3	5	5	3	4	1	2	2	3	5
2	2	1	63	0	2	12	53	180	0	1	3	0	0	1	0	0	0	0	0	0	0	0	0	0	0	81	0	0	0	0	4	3	3	5	5	4	5	1	1	1	4	5
2	2	0	46	0	2	12	40	60	0	1	3	1	0	1	0	0	1	1	2	2	0	0	0	0	0	70	1	1	0	0	4	3	3	5	5	4	4	1	4	1	4	5
2	2	1	45	1	2	12	42	36	0	1	3	1	0	1	1	0	1	3	1	0	2	0	0	0	0	65	2	1	1	0	4	3	3	5	5	3	3	1	2	2	3	3
2	2	1	80	1	4	5	60	240	0	1	3	1	0	1	1	0	0	0	2	0	0	0	0	0	0	70	1	1	1	0	4	2	2	4	4	5	5	1	1	1	4	5
2	2	1	55	1	2	12	17	456	2	1	3	1	0	1	1	0	0	0	0	0	0	0	0	0	0	80	1	0	0	0	4	3	3	4	4	4	4	2	1	1	4	5
3	1	0	47	1	2	9	42	60	2	1	3	1	0	1	1	0	0	0	1	2	0	2	0	0	0	75	1	1	1	0	4	3	3	3	4	5	4	3	1	1	4	4
2	2	0	37	1	2	16	23	168	0	1	3	1	0	1	0	0	0	0	1	1	0	0	0	0	0	81	1	0	0	0	4	3	3	5	5	4	5	1	1	1	4	5
2	2	1	39	1	2	12	34	60	0	1	3	1	0	1	1	0	1	0	2	2	0	0	0	1	0	70	1	0	0	0	4	3	3	4	4	4	4	2	2	2	4	4
2	2	1	39	0	2	12	29	120	0	1	3	1	0	1	0	0	0	0	0	2	0	0	0	0	0	81	1	0	0	0	4	3	3	5	5	5	5	1	1	1	4	5
2	2	1	56	1	2	12	36	240	0	1	3	1	0	1	0	0	0	0	0	0	0	0	0	0	0	85	0	0	0	0	4	3	3	5	5	5	5	1	1	1	4	5
2	2	0	38	1	2	5	35	36	0	1	3	0	0	1	0	0	0	0	0	0	0	0	0	0	0	85	0	0	0	0	3	3	3	5	5	5	5	1	1	1	5	5
2	2	0	61	0	2	9	41	240	1	1	2	1	0	1	1	0	2	0	2	2	0	0	2	0	0	65	1	1	1	0	5	3	3	3	3	3	3	3	2	2	3	4
4	1	1	43	1	2	9	40	36	3	1	3	1	1	1	1	1	1	1	2	0	0	0	2	0	0	70	1	1	1	0	5	3	3	3	4	5	4	3	2	2	3	5
2	2	0	27	0	2	15	22	60	1	1	1	0	0	1	1	0	0	0	0	0	0	0	0	0	0	80	0	0	0	0	4	3	3	3	3	5	5	3	2	2	4	5
2	2	0	51	1	2	3	36	180	0	1	2	0	0	1	0	0	0	0	2	0	2	2	0	0	0	65	0	1	0	0	4	3	3	5	5	5	5	1	1	1	5	5
2	2	0	51	1	2	12	10	497	0	1	3	1	0	1	0	0	0	0	0	0	0	0	0	0	0	81	0	0	0	0	4	3	3	5	5	5	5	1	1	1	5	5
2	2	0	28	0	2	9	21	84	0	1	3	0	0	1	1	1	1	0	0	0	2	0	0	0	0	75	0	0	0	0	3	3	3	5	5	5	5	1	2	2	4	5
2	2	0	26	1	2	9	25	12	1	1	3	0	0	1	1	0	1	0	3	0	0	0	0	0	0	61	2	0	0	0	4	3	3	5	5	5	5	1	2	2	4	5
2	2	1	41	1	2	16	31	120	0	1	4	1	0	1	0	0	0	0	0	0	0	0	0	0	0	85	0	0	0	0	4	3	3	5	5	5	5	1	1	1	4	5
2	2	0	49	1	2	9	44	60	0	1	3	0	0	1	0	0	0	0	0	0	0	0	0	0	0	81	0	0	0	0	5	3	3	5	5	4	4	1	1	1	4	5
2	2	0	29				23	1					0	1	0	0	2	2	0	2	0	2	0	2	0	70	1	0	0	0	4	3	3	5	5	3	3	1	2	2	3	5
2	2	0	31	0	2	16	29	24	0	1	3	1	0	1	0	0	0	0	0	0	0	0	0	0	0	85	0	0	0	0	3	3	3	5	5	4	4	1	1	1	4	5
2	2	0	27	0	2	12	17	120	0	1	3	1	0	2	0	2	2	0	4	3	2	0	0	2	0	60	2	2	2	0	4	3	3	4	4	4	4	2	3	3	3	4
2	2	0	65	1	2	5	60	60	1	1	2	1	1	1	1	0	2	0	0	2	0	1	1	0	0	65	0	1	0	0	4	3	3	3	3	4	4	2	2	2	3	3
2	2	0	42	1	2	2	42	1	0	1	3	0	0	1	0	2	2	0	4	0	0	0	0	0	0	65	2	2	2	0	4	3	3	5	5	5	5	1	1	1	3	5
2	2	0	53	0	2	12	53	3	0	1	3	1	0	1	1	2	2	3	2	0	0	0	0	0	0	65	1	1	1	0	4	3	3	5	5	4	4	2	2	2	3	4
2	2	0	27	1	1	16	20	84	0	3	3	1	0	1	0	3	3	0	0	0	0	2	2	0	0	65	0	0	0	0	4	3	3	5	5	3	3	1	2	2	3	3
1	2	0	26	0	2	16	16	120	0	1	1	1	0	1	0	0	0	0	0	0	0	0	0	0	0	85	0	0	0	0	4	3	3	5	5	5	5	1	1	1	4	5
1	2	1	55	0	2	5	48	84	0	1	2	0	0	1	1	0	0	0	0	0	0	0	0	0	0	85	0	0	1	0	3	3	3	5	5	5	5	1	1	1	4	5
4	1	1	66	1	1	9	48	216	9	1	3	1	0	1	1	2	2	0	3	1	0	0	0	0	0	70	2	2	2	0	5	2	2	4	4	5	5	3	3	5	3	5
2	2	1	32	1	2	12	2	360	2	1	3	1	0	1	0	0	0	0	2	0	0	0	0	0	0	88	1	1	1	0	4	3	3	3	5	5	5	2	2	2	4	5
3	1	0	41	1	2	15	23	204	7	1	3	0	0	1	1	4	4	0	4	4	2	3	3	2	0	45	2	2	2	0	4	3	3	3	3	3	3	3	3	3	3	3
3	1	0	51	0	2	12	31	240	3	1	3	1	0	1	1	0	0	0	2	2	0	2	0	0	0	70	1	1	1	0	4	3	3	5	5	5	5	2	2	2	4	5
4	1	1	55	1	3	9	45	120	4	0	3	1	0	1	1	2	2	0	2	2	0	0	2	2	0	65	1	1	1	0	4	3	3	3	4	4	4	2	3	3	3	4
4	1	1	42	1	2	16	18	288	5	1	4	1	0	1	1	2	2	2	2	2	2	0	2	0	0	65	1	1	2	0	5	3	3	4	4	4	4	3	3	3	3	3
2	2	0	34	0	2	16	24	120	0	1	3	0	0	1	1	3	3	2	2	0	2	2	1	2	0	61	1	1	0	0	4	3	3	4	4	4	4	1	2	2	4	5
2	2	1	50	0	2	12	39	132	0	1	4	1	1	1	0	0	0	0	0	2	0	0	0	0	0	80	1	0	0	0	4	3	3	5	5	5	5	1	1	1	4	5
2	2	0	36	1	2		26	120	0	1	4	1	1	2	0	2	3	1	2	0	3	0	3	0	0	61	1	1	1	0	4	3	3	5	5	5	5	1	2	2	3	5
1	2	1	26	0	2	16	10	192	0	1	1	1	0	1	0	0	0	0	0	0	0	0	0	0	0	80	1	1	1	0	3	3	3	5	5	5	5	1	1	1	4	5
3	1	0	56				54	24	0				1	1	0	0	0	0	0	2	0	0	0	0	0	80	0	0	0	0	4	3	3	5	5	5	5	2	1	1	5	5
3	1	0	36	1	1	16	19	204	5	1	1	0	0	1	0	3	3	0	3	3	2	0	2	2	0	55	1	1	2	0	5	3	3	3	5	3	3	2	3	4	3	5
3	1	1	57	1	1	16	1	552	4	1	3	1	0	1	1	2	2	0	2	0	0	0	0	0	0	70	1	1	1	0	5	3	3	3	3	3	3	3	3	3	3	3
3	1	0	45	1	2	9	31	168	2	1	3	1	0	1	1	3	3	0	3	4	0	2	1	2	1	61	2	2	2	0	5	1	1	1	1	2	2	4	3	3	2	2
3	1	0	40	1	2	3	38	24	1	1	3	0	1	1	0	0	0	0	0	0	0	0	0	0	0	80	0	0	0	0	3	3	3	5	5	5	5	1	1	1	5	5
3	1	1	39	1	2	16	35	48	1	1	3	1	0	1	0	2	2	0	1	0	0	0	0	0	0	70	1	1	0	0	4	3	3	5	5	5	5	1	2	2	3	5
2	2	1	68	0	2	5	28	480	0	1	3	1	0	1	1	0	0	0	4	0	0	0	0	0	0	80	1	2	2	0	4	1	2	4	4	5	5	3	1	1	5	5
2	2	0	38	0	2	16	11	324	1	1	4	1	0	1	0	0	0	2	0	0	0	0	0	0	0	75	1	1	1	0	4	3	3	5	5	5	5	1	2	2	4	5
3	1	0	59	0	2	9	29	360	1	1	3	1	1	1	0	0	0	0	0	0	0	0	0	0	0	80	0	0	0	0	4	3	3	5	5	5	5	1	1	1	5	5
2	2	1	61	0	2	9	31	360	2	1	3	1	0	1	1	0	0	0	1	0	0	0	0	0	0	75	1	1	0	0	5	3	3	5	3	4	4	2	2	2	4	5
1	2	0	50	1	2	16	20	360	2	1	4	1	0	1	1	0	0	0	0	0	0	1	0	0	0	75	1	0	0	0	5	2	3	4	4	4	5	2	1	1	4	4
3	1	0	66	0	4	0	66	2	1	1	1	0	0	1	0	0	0	0	0	0	0	0	0	0	0	80	0	0	0	0	5	1	1	3	3	3	3	3	2	2	4	3
4	1	1	62	1	2	15	62	4	5	1	4	1	0	1	1	0	0	2	4	0	2	2	0	0	0	61	2	2	2	0	4	3	2	5	5	5	5	2	1	1	4	5
4	1	0	68	1	2	15	56	144	5	1	4	1	0	1	1	0	0	0	0	0	0	0	0	0	0	81	0	0	0	0	5	3	3	5	5	5	5	1	1	1	4	5
2	2	1	19	1	1	14	18	10	0	3	1	0	0	1	0	0	0	0	0	0	0	0	0	0	0	80	0	0	0	0	3	3	3	5	5	5	5	1	1	1	4	5
2	2	0	41	1	2	12	35	72	0	1	3	1	0	1	1	0	0	0	0	0	0	0	0	0	0	80	1	1	1	0	4	3	3	5	5	5	5	1	1	1	4	5
2	2	0	41	1	2	12	27	168	0	1	3	1	0	1	0	1	2	1	0	0	0	0	0	0	0	70	0	0	0	0	4	3	3	5	5	5	5	1	2	2	3	5
2	2	0	26	1	1	18	21	60	0	3	1	0	0	1	0	2	2	0	0	0	0	0	0	0	0	70	1	0	0	0	4	3	3	5	5	3	3	1	2	2	3	5
3	1	0	44	1	2	12	44	3	0	0	4	1	1	1	0	0	0	0	0	0	0	1	0	0	0	80	1	1	1	1	4	3	3	5	5	5	5	1	1	1	4	5
2	2	1	28	0	2	16	19	108	0	1	3	1	0	1	0	0	0	0	0	0	0	0	0	0	0	80	0	0	0	0	3	3	3	5	5	5	5	1	1	1	4	5
2	2	0	44	1	2	9	40	48	0	1	3	0	0	1	0	0	0	0	0	0	0	0	0	0	0	80	0	0	0	0	3	3	3	5	5	5	4	2	1	1	5	5
2	2	1	62	0	2	12	42	240	1	1	3	1	0	1	1	0	0	0	2	0	0	0	0	0	0	70	1	2	1	0	4	3	3	4	4	5	5	1	1	2	4	5
3	1	1	43	1	2	12	43	1	1	1	3	1	1	1	0	2	2	2	2	4	2	0	0	0	1	60	2	2	2	3	5	3	3	3	3	3	3	3	2	2	3	3
4	1	0	58	1	2	12	32	312	2	1	2	1	0	1	0	2	2	0	2	2	2	2	2	2	1	61	1	1	1	0	5	2	2	3	5	3	5	3	3	3	3	4
3	1	1	52	0	4	9	47	60	4	0	2	1	0	1	1	2	2	2	2	2	2	2	2	2	0	60	1	1	1	0	5	3	2	5	4	5	5	3	2	4	4	4
3	1	1	51	1	2	12	21	360	7	1	3	1	0	1	1	4	4	2	3	4	2	2	3	4	1	51	2	2	2	1	5	3	3	3	3	2	2	4	4	5	2	2
2	2	1	26	1	2	16	14	144	0	1	3	0	0	1	0	1	2	2	0	0	0	0	0	4	0	61	0	0	0	0	4	3	3	4	4	4	4	2	2	3	3	5
1	2	1	44	0	2	12	14	360	0	1	3	1	0	1	1	5	5	6	4	6	3	4	5	5	4	45	2	2	2	3	5	3	3	5	5	2	2	3	4	4	2	3
2	2	1	25	1	1	12	15	120	1	1	3	0	1	1	0	0	1	0	0	1	0	0	0	0	0	71	1	0	0	0	4	3	3	2	2	5	5	3	2	2	4	5
4	1	0	41	1	2	16	41	1	3	1	4	1	0	1	0	2	2	0	4	0	4	2	2	3	2	50	2	2	2	1	4	2	3	4	4	5	5	3	4	4	3	4
2	2	0	22	0	1	14	20	24	0	1	1	0	0	1	0	0	0	0	0	6	0	2	0	0	0	75	0	0	0	0	5	3	3	5	5	5	5	1	1	1	4	4
2	2	0	42	1	2	12	32	120	0	1	3	1	1	1	0	1	0	0	0	2	0	2	2	1	0	71	0	0	0	0	4	3	3	5	5	5	5	1	2	2	4	5
2	2	1	70	0	3	16	70	6	2	1	3	1	0	1	1	0	0	0	3	3	0	0	0	0	0	81	0	2	2	0	5	1	1	3	3	4	4	1	2	2	4	1
4	1	1	44	1	2	9	44	1	1	1	2	0	1	1	0	3	3	2	3	2	0	0	2	2	1	60	2	2	2	0	3	3	3	4	4	3	3	2	4	4	2	3
2	2	0	20	0	1	12	5	180	0	1	1	0	0	1	1	2	2	1	0	0	0	0	0	3	2	70	2	0	0	0	4	3	3	4	5	4	5	1	2	2	3	5
2	2	1	50	1	2	12	30	240	1	1	4	1	0	1	0	0	0	0	0	0	0	0	0	0	0	95	1	0	1	0	4	2	3	3	4	4	4	2	1	2	4	3
1	2	0	37	0	2	9	33	48	0	1	3	0	0	1	0	1	2	0	3	0	0	0	0	1	0	70	2	2	2	2	4	3	3	4	4	5	5	2	4	4	4	4
1	2	0	52	1	2	0	49	36	0	1	3	0	1	1	1	0	0	0	2	0	0	0	0	0	0	80	1	1	1	0	3	3	3	5	5	1	1	1	1	1	4	5
2	2	0	41	1	2	12	41	6	0	1	3	0	1	1	1	0	0	2	0	0	0	0	0	0	0	81	1	1	1	0	3	3	3	5	5	5	5	1	1	1	4	5
2	2	0	31	1	2	16	20	132	0	1	4	1	0	1	0	0	0	0	0	0	0	0	0	0	0	80	0	0	0	0	5	3	3	5	5	5	5	1	1	1	4	5
2	2	0	24	1	2	9	22	24	0	1	2	0	0	1	1	3	3	0	0	0	2	3	0	0	0	65	0	0	0	0	4	3	3	5	5	3	3	1	3	3	3	5
1	2	0	22	0	1	16	6	192	0	1	3	1	0	1	0	0	0	0	0	0	0	0	0	0	0	85	0	0	0	0	3	3	3	5	5	5	5	1	1	1	4	5
2	2	0	46	1	2	9	26	240	0	1	3	1	0	1	1	0	0	0	0	0	0	0	0	0	0	95	0	0	0	0	3	3	3	5	5	5	5	1	1	1	5	5
2	2	0	37	1	2	12	30	84	0	1	4	1	0	1	0	0	0	0	0	0	0	0	0	0	0	80	0	0	0	0	3	3	3	5	5	5	5	1	1	1	4	5
2	2	0		1	2	12		84	0	1	4	0	0	1	0	0	0	0	0	0	0	1	0	0	0	90	0	0	0	0	4	3	3	5	5	5	5	1	1	1	4	5
3	1	1	55	1	2	16		360	0	1	4	1	0	1	1	0	0	0	0	0	0	0	0	0	0	91	0	0	0	0	5	3	3	3	3	5	5	1	1	2	1	5
2	2	0	27	0	2	12	12	180	0	1	1	0	0	1	0	3	3	2	0	2	3	1	0	2	2	50	0	0	0	0	5	3	2	4	1	3	4	3	3	4	2	4
2	2	0	24	1	2	16	18	72	0	1	1	1	0	1	0	0	0	0	1	2	0	0	0	0	0	75	0	0	0	0	2	3	3	1	5	5	5	1	1	2	5	5
4	1	1	66	1	2	16	39	324	4	1	4	1	0	1	1	1	1	0	1	1	0	0	0	0	0	61	0	1	1	0	4	2	2	4	4	4	4	2	2	2	4	4
2	2	0	42	1	2	9	32	120	0	1	3	1	1	1	1	2	2	0	2	0	2	0	0	0	0	65	1	1	1	0	4	3	3	5	5	5	5	1	1	4	4	5
2	2	0	22	1	2	12	17	60	0	1	3	0	0	1	0	0	0	0	0	0	0	1	0	0	0	75	0	1	0	0	3	3	3	5	5	5	5	1	1	1	4	5
2	2	1	63	1	2	12	53	120	0	1	3	1	0	1	1	0	0	0	0	0	0	0	0	0	0	91	0	0	0	0	3	3	3	5	5	5	5	1	1	1	4	5
2	2	1	53	0	2	12	23	360	0	1	3	1	0	1	0	0	0	0	3	0	2	0	0	0	0	65	2	0	0	0	5	3	3	5	5	5	5	1	1	3	5	5
3	1	0	28	1	2	12	28	6	1	1	3	0	0	1	1	0	0	0	0	0	0	0	0	0	0	90	0	0	0	0	4	3	3	5	5	5	5	1	1	2	4	5
2	2	1	42	0	3	16	32	120	0	1	4	1	0	1	0	2	2	0	2	2	0	0	0	2	0	70	1	1	0	0	4	3	3	4	5	5	5	1	1	1	4	5
3	1	0	42	1	2	12	25	204	2	1	3	1	0	1	0	0	2	0	3	2	0	0	0	2	0	67	1	1	1	0	5	3	3	3	3	5	5	3	3	3	3	3
1	2	1	39	1	2	12	37	24	0	1	3	1	0	1	0	0	0	0	0	0	0	0	0	0	0	90	0	0	1	0	3	3	3	5	5	5	5	1	1	1	4	5
2	2	1	47	1	2	16	22	300	1	1	4	1	1	1	1	0	0	0	1	0	0	0	0	0	0	91	1	1	1	0	3	3	3	5	5	5	5	1	1	4	4	1
2	2	0	35	1	2	9	34	24	0	1	3	0	0	1	0	0	0	0	0	0	0	0	0	0	0	90	0	0	0	0	3	3	3	5	5	5	5	1	1	1	4	5
1	2	0	48	0	2	12	23	300	0	1	3	1	0	1	0	0	0	2	0	0	0	0	0	3	0	71	1	0	0	0	3	3	3	5	5	5	5	1	1	1	4	5
2	2	1	37	1	2	12	34	72	0	1	4	1	0	1	0	0	0	0	0	2	0	0	0	0	0	87	0	0	1	0	4	3	3	4	5	5	5	2	1	1	4	5
3	1	1	66	1	2	5	55	132	2	1	1	0	0	1	1	0	0	0	2	2	0	0	0	0	0	85	1	1	1	0	5	2	2	4	4	4	4	2	2	2	4	4
4	1	1	62	0	2	12	22	480	6	1	2	1	0	1	1	0	0	0	2	0	0	0	0	0	0	90	2	2	2	0	5	3	3	5	5	5	5	2	2	2	4	5
4	1	0	56	0	2	5	36	240	3	1	1	0	0	2	0	2	2	2	2	2	2	2	2	2	0	61	1	1	1	0	5	3	3	4	4	4	4	3	3	3	3	3
2	2	0	46	1	2	9	26	240	1	1	3	0	0	1	0	1	1	0	2	0	2	0	0	0	0	70	2	0	0	0	4	3	3	5	5	5	5	1	1	4	4	5
2	2	0	43	1	2	12	30	156	0	1	4	1	0	1	1	0	0	0	0	0	0	0	0	0	0	91	0	0	0	0	3	3	3	5	5	5	5	3	1	3	4	5
2	2	0	44	1	2	12	33	132	0	1	4	1	0	1	0	2	2	0	0	4	0	3	2	2	0	60	1	0	0	0	4	3	3	3	3	3	4	2	2	4	3	4
1	2	0	22	0	1	16	17	60	0	2	3	1	0	1	0	0	0	0	0	0	0	0	0	0	0	99	0	0	0	0	4	3	3	5	5	5	5	1	1	1	4	5
4	1	1	65	1	3	15	35	360	1	0	4	1	0	1	1	0	0	0	0	2	0	0	0	0	0	90	1	1	1	0	4	3	3	4	5	5	5	2	2	2	4	5
2	2	0	30	1	1	16	30	6	0	1	3	1	0	1	0	0	0	0	0	0	0	0	0	2	0	90	1	0	0	0	3	3	3	4	5	4	4	1	1	2	4	5
1	2	1	34	1	2	16	27	84	0	1	4	1	1	1	0	2	2	0	0	0	0	0	0	0	0	80	0	0	0	0	2	3	3	5	5	5	5	1	1	2	4	5
1	2	1	26	1	1	16	21	60	0	3	4	1	1	1	0	0	0	2	0	0	0	0	0	0	0	70	0	0	0	0	2	3	3	5	5	3	3	1	1	1	4	5
4	1	1	52	1	2	5	50	24	5	1	3	0	0	1	0	0	0	0	0	0	0	0	0	0	0	90	0	0	0	0	3	3	3	5	5	5	5	2	1	1	4	5
3	1	0	68	0	2	5	66	24	2	1	1	0	0	1	1	3	3	2	4	0	3	0	4	2	0	55	1	1	1	0	2	3	3	5	5	3	3	2	3	2	3	4
1	2	1	34	1	1	16	10	288	1	1	4	1	0	1	0	2	2	0	0	0	2	0	2	0	0	65	0	0	0	0	4	3	3	5	5	4	4	1	1	3	4	5
3	1	1	58	1	2	12	52	72	3	1	2	1	1	1	1	0	0	0	0	0	0	0	0	0	0	90	1	0	0	0	5	3	3	4	4	4	4	2	2	2	4	5
2	2	1	29	1	2	12	28	12	0	1	4	1	0	1	1	0	0	0	0	2	2	2	2	0	0	70	0	0	0	0	3	3	3	5	5	5	5	2	1	4	4	5
2	2	0	28	0	2	16	15	156	0	1	3	1	0	1	0	3	3	0	3	0	0	2	2	2	0	60	0	2	0	0	5	3	3	4	4	4	4	2	3	5	4	5
2	2	0	40	1	2	9	37	36	0	1	3	0	0	1	0	3	3	2	3	0	3	2	2	2	0	55	2	0	2	0	4	3	3	5	5	2	2	2	3	4	3	3
2	2	0	30	1	2	12	27	36	0	1	3	1	0	1	0	0	0	0	2	0	0	0	0	0	0	70	2	0	0	0	3	3	3	5	5	5	5	1	1	2	4	5
2	2	1	21	0	1	12	16	60	0	1	3	1	0	1	0	0	0	0	0	2	0	0	0	0	0	70	0	0	0	0	4	3	3	5	5	5	5	1	1	4	4	5
1	2	1	31	0	2	16	11	240	0	1	1	1	0	1	0	2	2	2	3	0	0	0	0	0	0	70	2	2	0	0	4	3	3	5	5	4	4	1	3	4	3	4
1	2	1	32	1	2	12	27	60	0	1	4	0	0	1	0	0	0	0	0	0	0	0	0	0	0	91	1	0	0	0	3	3	3	5	5	5	5	1	1	2	4	5
1	2	0	29	1	2	12	27	24	0	1	4	0	0	1	0	0	0	0	0	0	0	0	0	0	0	91	1	0	0	0	3	3	3	5	5	5	5	1	1	2	5	5
1	2	1	42	1	2	9	32	120	0	1	3	1	0	1	1	0	0	0	0	0	0	0	0	0	0	90	1	1	1	0	3	3	3	5	5	5	5	1	1	2	5	5
3	1	1	48	1	2	12	10	456	0	1	3	1	1	1	1	0	0	0	2	3	0	2	0	0	0	65	2	0	0	0	4	3	3	5	5	4	4	1	2	3	4	5
3	1	1		1	2	5	65	60	0	1	3	1	0	1	1	0	0	0	0	0	0	0	0	0	0	99	0	1	0	0	2	3	3	4	4	5	5	2	1	1	5	5
2	2	0	46	1	2	12	45	12	0	1	4	1	0	1	0	0	0	0	0	0	0	0	0	0	0	90	1	1	0	0	2	3	3	5	5	5	5	1	1	1	4	5
1	2	0	26	0	2	16	23	36	0	1	1	1	0	1	0	0	0	0	2	2	2	0	2	0	0	70	1	1	0	0	5	3	3	5	5	4	4	2	1	5	4	5
2	2	0	30	1	2	12	25	60	0	1	3	0	0	1	0	0	0	0	0	0	2	2	0	0	0	71	1	1	1	0	3	3	3	5	5	5	5	1	1	3	4	3
2	2	1	42	0	2	9	22	240	0	1	3	1	0	1	1	1	1	0	3	2	3	2	0	0	0	61	2	2	2	0	4	3	3	4	4	4	4	2	1	5	3	4
2	2	1	33	0	2	12	27	120	0	1	3	1	0	1	0	0	0	0	0	0	0	0	0	0	0	91	0	0	0	0	4	3	3	3	5	5	5	3	1	1	3	5
1	2	1	30	0	1	16	16	168	0	0	4	1	0	1	0	2	2	0	2	2	0	2	0	1	0	61	1	0	0	0	3	3	3	2	3	3	4	1	2	2	4	4
2	2	0	37	1	2	12	7	360	1	1	3	0	1	1	1	0	0	0	0	0	0	0	1	0	0	70	1	0	1	0	4	3	3	4	4	4	4	2	2	4	4	5
2	2	0	26	1	2	12	21	60	0	1	3	0	0	1	0	1	1	2	3	0	0	0	0	0	0	70	2	2	2	0	4	3	3	3	3	4	4	3	3	3	3	4
1	2	1	32	0	2	16	28	48	0	1	4	1	0	1	0	0	0	0	0	0	0	0	0	0	0	91	1	0	1	0	3	3	3	5	5	5	5	1	2	3	4	5
1	2	1	24	1	1	16	17	84	0	1	3	1	0	1	1	0	0	0	0	2	0	0	0	0	0	81	0	0	1	0	4	3	3	5	5	5	4	1	1	4	4	5
1	2	1	29	1	2	16	16	156	0	1	4	1	0	1	1	0	0	0	0	0	0	0	0	0	0	95	0	0	0	0	3	3	3	5	5	5	5	1	1	2	4	5
2	2	0	51	0	2	5	31	240	0	1	1	0	0	1	0	0	0	0	0	0	0	0	0	0	0	90	0	0	0	0	3	3	3	5	5	5	5	1	1	1	5	5
2	2	1	56	1	2	9	21	420	0	1	1	1	0	1	1	0	0	0	0	0	0	0	0	0	0	90	0	0	0	0	2	3	3	5	5	5	5	1	1	1	5	5
1	2	0	29	0	2	12	20	108	0	1	2	0	0	1	1	4	4	2	2	2	2	2	0	2	2	50	2	2	2	0	4	3	3	5	5	3	3	2	3	4	2	4
1	2	0	31	1	2	12	11	240	0	1	3	1	0	1	1	3	3	2	3	2	2	2	2	2	0	60	2	2	2	0	4	3	3	5	5	3	3	1	2	3	3	3
1	2	0	39	0	2	12	32	84	0	1	4	1	1	1	1	3	3	2	2	0	0	2	4	2	1	55	2	2	0	0	4	3	3	4	5	4	4	2	3	4	3	5
3	1	0	54	1	2	5	24	360	0	1	4	1	0	1	1	3	3	0	3	2	3	0	4	0	0	55	2	0	0	0	4	3	3	5	5	4	4	2	3	3	4	5
1	2	0	42	0	2	12	27	180	0	1	3	1	0	1	0	0	0	0	2	0	0	0	0	0	0	70	0	1	0	0	3	3	3	5	5	5	5	1	1	1	5	5
2	2	1	38	1	2	9	13	300	0	1	4	1	1	1	0	3	3	2	2	0	0	0	0	0	0	70	1	1	1	0	4	3	3	4	5	4	4	1	3	3	3	4
2	2	0	31	0	2	7	25	60	1	1	1	0	0	1	0	0	0	0	2	0	2	2	2	0	2	71	2	1	0	0	4	3	3	5	5	3	3	2	2	4	3	5
1	2	1	64	1	2	5	44	240	0	1	2	0	0	1	1	0	0	0	0	0	0	0	0	0	0	99	0	0	0	0	3	3	3	4	4	5	5	1	1	1	4	5
3	1	1	52	1	2	5	28	288	1	1	3	1	0	1	0	0	0	0	0	0	0	0	0	0	0	90	1	0	0	0	4	3	3	4	4	5	4	3	2	2	4	5
2	2	1	45	1	2	9	40	72	0	1	4	1	0	1	0	0	0	0	0	0	0	2	0	0	0	90	0	0	0	0	2	3	3	5	5	5	5	2	2	2	4	5
1	2	1	60	1	2	5	30	360	1	1	2	1	0	1	0	2	2	2	2	6	0	0	0	1	0	70	2	0	0	0	4	2	2	4	3	4	4	2	2	2	4	5
2	2	1	31	1	2	12	19	144	1	1	3	1	0	1	0	2	2	0	0	2	2	2	2	2	0	61	0	0	1	0	4	3	3	4	5	3	3	2	3	3	3	4
2	2	1	27	0	2	12	7	240	1	1	1	1	0	1	0	2	2	0	2	1	2	2	0	2	0	65	1	2	0	0	3	3	3	5	5	4	4	1	3	3	3	5
1	2	1	35	0	2	12	10	300	0	1	4	0	0	1	0	2	2	0	0	0	0	0	0	0	0	70	1	1	0	0	3	3	3	5	5	5	4	1	2	3	4	5
2	2	1	48	1	2	9	47	12	0	1	2	1	0	1	0	0	0	0	3	4	0	0	0	0	0	81	0	1	0	0	3	3	3	5	5	5	5	1	1	1	4	5
2	2	1	51	0	2	16	21	360	0	1	3	1	0	1	0	0	0	0	0	0	0	0	0	0	0	91	0	0	0	0	3	3	3	5	5	5	4	1	1	1	4	5
1	2	1	40	0	2	12	10	360	0	1	3	1	1	1	0	0	0	0	2	0	0	0	0	0	0	90	1	1	1	0	4	3	3	5	5	5	5	1	2	2	4	5
2	2	0	29	1	2	9	19	120	0	1	3	1	1	1	0	0	0	0	4	0	0	2	0	0	0	70	2	2	2	0	4	3	3	3	5	4	4	2	2	4	4	5
3	1	0	71	1	4	2	61	120	0	1	1	0	1	1	1	2	2	2	0	2	0	2	0	0	0	65	2	2	2	0	4	3	3	4	4	3	3	2	2	3	3	4
1	2	0	42	1	2	12	30	144	0	1	3	1	0	1	0	2	2	0	0	0	2	2	0	2	0	61	0	0	0	0	4	3	3	4	4	3	3	2	2	3	3	5
1	2	1	47	1	2	12	21	312	0	1	4	1	1	1	1	0	0	0	0	2	0	2	0	0	0	71	1	0	1	0	4	3	3	5	5	5	5	1	2	4	4	5
3	1	0	58	1	2	9	28	360	2	1	3	0	1	1	0	0	0	0	2	0	0	0	0	2	0	70	1	2	1	0	5	3	3	5	5	4	4	1	1	2	4	5
2	2	0	45	1	2	16	35	120	0	1	4	1	0	1	0	0	0	2	0	0	0	0	0	0	0	70	0	0	0	0	3	3	3	5	5	4	4	1	2	2	4	5
2	2	1	51	1	3	9	31	240	1	0	1	1	0	1	0	0	0	0	0	0	0	0	0	0	0	75	0	0	0	0	3	3	3	5	5	5	5	1	1	4	4	5
3	1	0	56	0	2	3	36	240	1	1	1	0	0	1	0	0	0	0	2	0	0	0	0	0	0	80	2	2	2	0	3	3	3	5	5	5	5	1	2	2	5	5
2	2	1	36	0	2	9	24	144	0	1	3	1	0	1	1	0	0	0	2	0	2	0	0	0	0	80	2	2	2	0	4	3	3	5	5	5	5	1	2	2	4	5
2	2	1	26	1	1	12	11	180	1	0	4	1	0	1	1	2	2	0	0	0	0	2	0	0	0	65	1	0	0	0	5	3	3	4	4	3	4	2	2	4	3	4
2	2	0	45	1	2	12	35	120	1	1	3	1	0	1	1	0	0	0	2	0	0	1	0	0	0	80	2	0	0	0	3	3	3	5	5	4	4	1	2	2	4	5
3	1	1	50	1	2	12	30	240	0	1	3	1	1	1	0	2	2	0	2	0	0	0	0	0	0	70	1	1	1	0	4	3	3	5	5	5	5	2	2	2	3	4
2	2	1	43	0	2	12	21	162	1	1	1	1	0	1	1	2	2	0	2	0	0	0	0	0	0	65	0	2	0	0	3	3	3	5	5	5	5	1	2	2	4	4
4	1	0	65	1	3	5	30	425	4	1	2	1	0	1	1	0	0	0	3	2	2	2	2	0	0	75	2	2	2	0	5	2	2	3	3	3	3	3	2	4	4	4
2	2	0	40	1	2	9	25	180	0	1	3	0	0	1	0	2	2	2	0	0	0	0	0	0	0	70	1	1	1	0	2	3	3	5	5	4	4	1	2	4	3	4
3	1	1	47	1	2	12	39	96	0	1	3	1	1	1	0	0	0	0	0	0	0	0	0	0	0	90	1	1	1	0	5	3	3	3	3	3	3	3	2	2	3	3
4	1	0	57	1	2	9	37	240	0	1	3	1	1	1	1	2	2	2	3	0	2	2	2	0	0	65	2	2	2	0	3	3	3	5	5	3	3	1	2	2	3	4
2	2	0	47	0	2	12	41	72	1	1	4	0	1	1	0	0	0	0	0	0	2	2	0	0	0	75	1	1	0	0
1	2	0	43	0	2	12	33	120	0	1	1	1	0	1	0	0	0	0	0	0	0	2	0	0	0	71	0	0	0	0	4	3	3	4	5	4	4	2	2	4	4	5
1	2	1	46	0	2	12	34	144	0	1	2	1	0	1	1	0	0	0	0	0	2	0	0	0	0	80	0	0	0	0	4	3	3	5	5	4	5	1	2	4	4	5
2	2	1	40	0	2	12	28	144	0	1	1	1	0	1	0	0	0	0	2	0	0	2	0	0	0	80	1	1	0	0	3	3	3	5	5	4	4	1	2	2	4	5
3	1	0	55	1	2	12	47	96	1	1	3	1	1	1	1	2	2	0	0	3	3	0	2	2	0	65	1	1	1	0	5	1	1	2	2	3	3	4	3	4	3	3
4	1	1	61	0	2	15	41	240	2	1	3	1	0	1	1	2	2	2	2	4	0	0	0	0	0	71	1	2	1	0	3	3	3	2	2	4	4	3	2	2	4	3
3	1	1	62	1	2	12	50	144	30	1	3	1	0	1	1	0	0	0	3	2	0	2	0	0	0	91	2	2	2	0	4	1	1	5	5	5	5	3	2	2	5	5
1	2	0	38	0	2	0	35	36	0	1	1	0	0	1	0	3	3	0	2	2	0	0	0	1	0	61	1	2	1	0	3	3	3	5	5	3	3	2	3	2	3	4
2	2	0	25	1	1	16	19	72	1	1	3	0	1	1	0	2	2	2	0	0	1	0	0	1	0	61	1	1	1	0	4	3	3	3	3	3	3	2	3	3	3	3
2	2	0	18	1	1	12	17	15	0	1	1	0	0	1	0	0	0	0	2	0	2	0	1	0	0	91	1	0	0	0	3	3	3	5	5	5	5	5	2	2	4	5
4	1	0	59	1	2	9	59	6	2	1	1	0	1	1	1	2	2	0	0	0	0	0	0	0	0	70	0	0	0	0	5	3	3	3	4	5	4	3	2	2	4	4
4	1	0	58	1	2	12	51	84	5	1	2	1	1	1	1	0	0	0	3	3	0	0	0	0	0	80	1	1	1	0	5	3	3	4	4	4	4	2	2	2	4	4
3	1	0	43	1	2	12	43	10	-3	1	1	0	0	1	1	2	4	3	3	3	0	0	3	3	2	40	2	2	2	0
3	1	0	59	1	2	12	59	1	1	1	1	0	0	1	1	2	2	0	0	0	0	0	0	0	0	70	1	0	1	0	5	3	3	5	4	5	4	2	2	3	3	4
3	1	0	44	1	2	16	28	336	1	1	3	1	1	1	0	0	0	0	0	0	0	0	0	0	0	90	0	0	0	0
4	1	0	52	1	2	12	22	360	4	1	1	0	0	1	1	0	0	0	0	2	0	0	0	0	0	90	0	1	1	0	4	3	3	4	5	5	5	2	2	2	4	5
3	1	0	30	1	2	16	19	132	2	1	3	1	0	1	0	2	3	3	3	3	2	2	2	2	1	55	1	1	1	0	5	3	3	4	4	2	2	2	4	5	3	4
3	1	1	47	1	2	16	39	96	3	1	3	1	0	1	0	2	3	0	0	3	0	0	0	2	0	61	1	1	1	0	5	3	3	4	4	4	4	2	3	3	3	4
3	1	0	51	0	2	12	31	240	2	1	2	1	0	1	1	0	0	0	0	3	0	0	0	0	0	85	0	0	0	0	4	3	3	4	4	5	5	2	2	2	4	5
3	1	0	42	1	2	9	39	36	2	1	1	0	0	1	0	2	2	2	2	2	2	2	2	2	0	70	1	1	1	0	5	3	3	5	5	4	5	3	4	4	4	4
2	2	0	46	1	2	12	42	60	1	1	3	1	0	1	1	5	5	2	4	0	3	2	2	0	0	50	2	2	2	0	4	3	3	4	4	3	3	2	3	3	3	4
3	1	0	63	1	2	5	61	24	1	1	1	0	0	1	1	0	0	0	3	0	2	0	0	0	0	70	2	2	2	0	3	3	3	5	5	5	5	2	2	2	4	5
3	1	0	68	1	2	9	60	96	1	1	2	0	0	1	0	1	1	0	2	0	0	0	0	2	0	65	1	1	0	0	5	3	3	5	4	5	4	1	2	4	3	5
3	1	0	63	0	2	0	56	84	1	1	1	0	0	1	1	2	2	3	4	0	3	0	2	1	1	55	2	2	2	0	3	3	3	4	4	5	3	2	3	5	3	4
3	1	0	43	1	2	12	26	204	0	1	3	1	1	1	0	0	0	0	0	0	2	0	0	0	0	80	1	1	0	0	4	3	3	5	5	4	4	2	3	4	3	4
2	2	0	58	1	2	5	28	360	0	1	2	1	1	1	0	0	0	0	2	0	0	0	0	0	0	90	1	1	0	0	4	3	3	4	4	4	4	2	2	3	4	5
1	2	1	28	0	2	16	16	144	0	1	3	1	0	1	0	2	2	0	3	0	2	1	1	2	0	65	2	2	2	0	4	3	3	4	4	4	4	1	2	4	3	3
3	1	1	58	1	2	9	48	120	2	1	2	1	1	1	0	0	0	0	0	0	0	0	0	0	0	90	0	0	0	0	4	3	3	5	5	5	5	2	2	2	4	5
3	1	1	52	0	2	12	22	360	1	1	1	1	1	1	1	2	2	2	2	2	2	2	2	2	0	70	2	2	2	0	5	3	3	3	3	3	3	3	4	4	4	4
4	1	1	57	1	2	15	37	240	3	1	4	1	1	1	0	0	0	0	3	0	0	0	0	0	0	85	2	1	2	0	5	3	2	4	4	4	4	2	2	2	4	4
3	1	0	55	1	2	12	25	360	1	1	1	0	0	1	0	0	0	0	0	4	0	0	0	0	0	85	1	1	1	0	5	3	3	4	4	4	4	2	2	2	4	4
4	1	1	56	1	2	12	36	240	3	1	3	1	0	1	1	4	4	2	3	3	2	2	3	4	1	50	1	1	1	0	5	2	2	3	3	3	4	3	4	4	2	2
1	2	0	27	0	1	16	17	120	0	3	3	1	0	1	0	2	2	0	0	1	0	1	1	0	0	70	0	0	0	0	3	3	3	5	5	5	5	1	2	2	3	5
1	2	0	24	1	1	12	14	120	0	1	3	1	1	1	1	0	0	0	2	2	0	0	1	2	0	80	1	0	0	0	3	3	3	5	5	5	5	1	2	2	4	5
2	2	0	43	1	2	9	59	48	1	1	3	0	0	1	1	3	3	0	3	0	0	0	0	2	0	60	2	0	1	0	5	3	3	3	4	3	3	3	3	3	3	4
1	2	0	22	1	1	9	17	60	0	3	3	0	0	1	0	0	0	0	3	0	2	1	0	2	0	80	2	1	1	0	4	3	3	3	3	5	5	3	2	3	3	4
1	2	0	22	1	1	9	17	60	0	3	3	0	0	1	0	0	0	0	3	0	2	1	0	2	0	80	2	1	1	0	4	3	3	3	3	5	5	3	2	3	3	4
2	2	1	34	1	2	18	14	240	0	1	4	1	0	1	0	0	0	0	0	0	0	0	0	0	0	91	0	0	0	0	3	3	3	5	5	4	4	2	2	3	4	4
2	2	1	34	1	2	18	14	240	0	1	4	1	0	1	0	0	0	0	0	0	0	0	0	0	0	91	0	0	0	0	3	3	3	5	5	4	4	2	2	3	4	4
3	1	0	55	0	2	5	35	240	0	1	1	0	0	1	1	2	2	0	2	2	0	0	0	2	0	61	2	2	2	0	4	3	3	5	5	3	3	1	2	2	3	5
2	2	0	45	0	2	9	25	240	0	1	2	0	0	1	1	0	0	0	0	0	0	0	0	0	0	90	1	1	1	0	3	3	3	5	5	5	4	1	2	2	4	5
2	2	1	59	1	2	5	59	2	0	1	1	0	1	1	1	2	2	0	0	2	0	0	2	2	0	65	1	0	1	0	5	3	3	4	4	4	4	2	2	3	3	4
2	2	0	21	1	1	12	19	24	0	1	2	1	1	1	0	0	0	0	0	0	3	0	0	0	0	90	0	0	0	0	2	3	3	4	4	5	4	1	2	2	4	5
2	2	0	27	1	2	16	26	9	0	1	3	0	0	1	0	0	0	0	3	0	0	2	0	0	0	70	1	0	0	0	2	3	3	5	5	5	5	1	2	2	1	5
2	2	1	31	1	1	16	21	120	0	1	3	1	0	1	0	0	0	0	2	0	0	0	0	0	0	81	1	0	0	0	3	3	3	5	5	3	3	2	2	2	3	4
2	2	1	33	1	2	16	14	228	0	1	3	1	0	1	1	0	0	0	0	0	0	0	0	0	0	90	1	1	1	0	4	3	3	4	5	5	4	2	2	2	4	5
2	2	1	42	1	2	12	22	240	1	1	3	1	1	1	1	0	0	0	2	2	2	0	0	2	0	70	0	1	0	0	4	3	3	4	5	5	4	2	2	4	4	5
3	1	1	51	0	2	12	41	120	0	1	2	1	0	1	0	0	0	0	2	2	2	0	0	0	0	91	1	2	1	0	4	3	2	5	5	5	5	1	2	3	5	5
2	2	0	49	1	2	15	45	48	1	1	3	0	1	1	0	0	0	0	0	2	0	0	0	0	0	90	0	0	0	0	4	3	3	5	4	4	4	2	2	2	4	4
4	1	0	61	0	2	0	10	120	5	1	1	0	0	1	0	2	2	0	4	0	2	0	2	3	0	65	2	2	2	0	4	2	2	3	3	3	3	2	3	2	3	5
2	2	1	25	1	1	20	14	132	0	3	3	0	0	1	0	3	3	0	0	3	3	2	0	0	0	60	1	0	1	0
2	2	0	25	1	2	9	20	60	0	1	3	0	1	1	0	3	3	0	3	3	3	2	2	4	0	55	2	2	2	0	4	3	3	4	5	2	2	1	4	4	2	3
3	1	1	40	1	2	12	30	120	0	1	3	0	0	1	0	2	0	0	3	0	0	2	4	0	0	51	1	2	2	0	5	3	3	4	3	3	3	3	3	3	3	4
3	1	0	43	1	2	9	30	156	2	1	3	1	0	1	0	3	3	2	2	2	2	2	2	2	0	60	2	2	2	0	4	3	3	4	4	3	3	2	3	2	3	3
2	2	0	41	1	2	5	36	60	0	1	3	0	0	1	0	2	2	2	0	0	0	0	0	0	0	70	1	1	1	0	4	3	3	5	5	5	5	1	2	2	3	5
3	1	1	39	1	2	9	28	252	13	1	3	1	0	1	1	0	2	0	0	3	0	0	0	0	0	65	0	0	0	0	5	3	3	3	3	3	2	4	3	3	3	4
2	2	0	33	1	2	12	13	240	0	1	3	1	1	1	1	2	2	0	2	5	0	2	2	3	0	61	1	2	1	0	5	3	3	3	3	3	3	3	3	4	3	4
1	2	1	27	1	2	12	22	60	0	1	3	1	1	1	1	0	0	0	3	0	0	0	0	0	0	80	0	2	1	0	4	3	3	3	3	3	3	2	2	4	3	5
2	2	1	23	0	1	16	13	120	0	1	3	1	0	1	0	3	3	2	4	3	2	2	2	4	2	50	1	2	2	0	4	3	3	3	5	3	3	2	3	4	3	3
3	1	0	58	1	2	12	51	84	4	1	2	1	0	1	1	3	3	2	3	3	0	3	3	3	2	50	2	2	2	0	5	3	3	1	1	2	3	3	4	4	2	2
3	1	0	42	1	2	15	22	240	2	1	3	1	0	1	1	0	0	0	0	0	0	0	0	0	0	90	0	0	0	0	4	3	3	4	5	5	5	1	2	2	4	5
3	1	0	49	1	2	16	29	240	2	1	4	1	1	1	0	2	2	1	2	2	0	0	0	0	0	75	1	1	0	0	5	2	2	4	4	4	4	3	2	3	4	4
4	1	1	56	1	2	5	56	6	2	1	3	1	0	1	1	0	0	0	0	0	0	0	2	0	0	80	0	0	0	0	4	3	3	5	3	4	4	1	2	2	4	4
4	1	1	60	1	2	16	29	372	9	1	4	1	0	1	1	0	0	0	3	4	2	2	0	1	0	60	2	2	2	0	5	2	2	3	3	4	4	4	3	5	4	2
4	1	0	51	1	2	12	42	108	4	1	3	1	0	1	1	0	0	0	2	3	0	2	0	0	0	80	1	1	0	0	5	3	3	3	3	4	5	3	3	3	3	3
2	2	0	53	0	2	9	13	480	0	1	2	0	0	1	1	3	3	0	3	0	2	2	3	3	0	60	2	2	2	0	4	2	1	1	1	3	3	3	4	4	4	3
2	2	0	50	1	2	9	40	120	0	1	3	0	0	1	1	0	0	0	2	2	0	0	0	0	0	80	2	2	2	0	4	2	2	4	5	5	5	2	2	3	4	5
2	2	0	29	1	2	16	22	84	0	1	3	1	0	1	1	0	0	0	2	0	2	0	0	0	0	88	1	1	1	0	2	3	2	5	5	5	5	1	5	4	5	5
2	2	0	52	1	2	5	20	384	0	1	4	0	1	1	0	4	4	2	4	3	2	2	3	4	2	50	2	2	2	0	4	3	3	5	5	2	2	2	4	5	2	2
1	2	1	28	1	2	16	28	0	0	1	3	1	1	1	1	0	0	0	0	0	0	0	0	0	0	80	1	1	1	0	3	3	3	5	5	5	5	2	2	2	4	5
2	2	1	45	1	2	12	34	72	0	1	3	1	0	1	1	0	0	0	1	0	0	0	0	0	0	91	0	0	0	0	4	3	3	5	5	5	4	3	2	2	4	5
2	2	0	32	0	2	9	22	120	0	1	2	0	0	1	1	0	0	0	2	0	0	0	0	0	0	71	2	1	1	1	3	3	3	5	5	4	4	1	2	2	4	5
4	1	0	69	1	2	9	69	1	1	1	2	0	0	1	0	2	2	0	0	4	2	2	3	0	0	70	1	1	1	0	3	1	1	1	1	4	3	4	2	3	3	2
3	1	0	40	1	2	9	34	72	2	1	1	0	1	1	0	3	3	0	0	0	2	2	0	2	0	60	1	0	0	0	3	3	3	5	5	4	3	2	3	3	3	3
3	1	0	59	1	2	9	54	60	7	1	1	0	0	1	1	3	3	2	3	3	3	0	2	2	0	60	2	0	1	0	5	2	2	3	3	3	3	3	3	5	3	3
4	1	1	44	1	2	12	33	132	12	1	1	1	0	1	1	0	0	0	2	2	0	0	0	0	0	71	1	1	1	0	5	2	2	3	3	3	3	3	2	3	3	3
2	2	0	55	0	2	12	55	1	2	1	1	0	0	1	1	2	2	2	2	2	0	0	0	2	0	65	1	1	1	0	5	3	3	2	2	4	4	3	4	4	3	2
3	1	1	51	1	2	12	21	360	6	1	2	1	0	1	1	0	0	0	0	2	0	0	0	0	0	90	1	1	1	1	5	3	3	3	4	4	4	3	2	3	4	5
3	1	1	49	1	2	16	41	96	7	1	4	1	0	1	1	0	0	0	0	2	0	0	0	0	0	90	1	0	0	0	5	2	2	2	2	4	5	4	2	4	4	2
3	1	1	43	1	2	9	28	180	1	1	3	0	1	1	0	0	0	0	0	2	2	0	0	2	0	71	0	0	0	0	4	1	1	5	5	5	5	1	2	3	4	5
3	1	0	55	1	2	16	44	132	2	1	4	0	0	1	0	0	2	0	2	2	0	0	0	0	0	70	1	0	1	0	5	3	3	3	4	5	5	2	2	3	3	3
3	1	1	45	0	2	15	28	254	6	1	3	1	0	1	1	0	0	0	0	2	0	0	0	2	0	80	1	0	0	0	5	2	2	5	4	5	4	2	2	3	3	5
3	1	1	66	1	2	9	55	132	2	1	1	0	0	1	1	0	0	0	0	0	0	0	0	0	0	90	0	0	0	0	5	2	2	3	3	5	5	3	2	2	4	4
4	1	1	53	1	2	12	23	360	9	1	3	1	1	1	1	3	3	2	3	3	2	0	0	2	0	60	1	1	1	0	4	3	3	4	4	3	5	3	3	3	3	3
2	2	0	29	1	1	12	9	240	2	1	1	1	0	1	1	2	2	0	2	0	0	0	0	2	0	60	1	1	1	0	5	3	3	4	4	3	3	3	3	3	3	3
4	1	0	61	1	2	9	40	252	3	1	3	1	0	1	1	0	0	0	3	0	0	0	0	0	0	90	2	2	2	0	5	3	3	5	4	5	5	2	2	3	4	4
4	1	1	62	0	2	12	22	480	4	1	2	1	0	1	1	0	0	0	0	3	0	0	0	0	0	90	0	0	0	0	4	3	3	5	5	5	5	2	2	3	4	5
4	1	1	49	0	2	16	19	360	4	1	4	1	0	1	1	4	4	0	4	4	3	2	2	2	0	60	2	2	2	0	5	3	3	5	4	4	5	2	3	3	3	3
3	1	0	67	0	2	12	37	360	2	1	1	1	0	1	1	0	0	0	2	0	0	0	0	0	0	80	2	2	2	0	5	3	3	4	5	5	5	2	2	2	4	4
2	2	1	33	1	2	18	28	60	1	1	4	1	0	1	0	0	0	0	2	2	0	0	0	0	0	80	1	1	1	0	4	3	3	5	5	5	5	2	2	2	4	5
3	1	1	58	1	1	12	40	216	4	0	3	1	0	1	0	3	3	2	3	3	3	0	2	2	0	61	2	2	2	0	5	3	3	3	3	3	3	3	3	3	3	3
2	2	1	22	1	1	15	19	36	2	1	3	1	0	1	0	2	2	0	0	0	0	2	0	2	0	70	0	0	1	0	4	3	3	4	5	5	5	2	3	3	4	5
4	1	1	64	1	2	15	36	336	3	1	3	0	0	1	1	2	2	0	2	2	0	0	0	0	0	70	1	1	1	0	5	3	3	4	4	4	4	3	2	3	4	4
4	1	1	69	1	2	9	39	360	3	1	2	1	0	1	1	0	0	0	3	2	0	0	0	0	0	90	1	2	1	0	5	3	3	4	4	5	5	2	2	2	4	5
3	1	0	64	1	2	9	49	180	3	1	1	0	0	1	1	0	0	0	0	3	0	0	0	0	0	85	1	1	1	0	5	2	2	3	3	5	5	3	2	3	4	5
4	1	1	79	1	4	11	78	12	2	1	2	1	0	1	1	2	2	0	3	2	0	0	2	1	0	60	2	2	2	0	5	2	2	3	3	4	4	2	3	3	3	3
3	1	1	60	0	2	9	42	216	3	1	3	1	0	1	1	0	0	0	0	3	0	0	0	0	0	90	0	0	1	0	4	3	3	5	4	5	5	2	2	3	4	5
3	1	0	65	0	2	9	45	240	4	1	3	1	0	1	1	0	0	0	0	2	0	0	0	0	0	80	1	1	0	0	5	3	3	4	4	5	5	2	2	2	4	4
4	1	1	57	1	2	15	37	240	1	1	4	1	1	1	1	2	2	2	3	3	2	0	2	2	0	60	2	2	2	0	5	3	3	3	3	3	3	3	3	3	3	3
2	2	1	44	1	2	12	14	360	1	1	4	1	1	1	0	0	0	0	0	0	0	2	2	0	0	65	1	1	1	0	3	3	3	4	4	4	4	2	3	3	3	5
2	2	1	27	1	2	12	17	120	1	1	3	1	0	1	0	2	2	0	0	3	0	2	0	0	0	65	1	1	0	0	4	3	3	5	5	4	4	2	2	2	4	5
3	1	1	59	1	2	12	45	168	2	1	3	1	0	1	1	0	0	0	0	0	0	0	0	0	0	90	0	0	0	0	3	3	3	5	5	5	5	1	2	2	4	5
3	1	0	50	1	2	12	50	1	1	1	3	0	0	1	0	0	0	0	1	2	0	2	0	0	0	60	1	1	1	0	4	3	3	4	4	4	4	1	2	2	4	4
3	1	0	32	1	2	9	26	72	1	1	1	0	1	1	1	0	0	0	0	0	0	0	2	0	0	80	1	0	0	0	4	3	3	4	5	5	5	2	2	2	3	4
4	1	1	54	1	2	12	24	360	10	1	3	1	0	1	1	0	0	0	2	0	0	0	2	0	0	75	1	1	1	0	3	3	3	4	4	4	4	2	2	3	4	4
3	1	0	44	1	2	16	30	168	3	1	3	1	0	1	0	0	0	0	0	0	0	2	2	0	0	85	1	1	1	0	4	1	1	3	3	3	3	3	3	3	3	3
3	1	1	48	1	2	18	42	72	2	1	4	1	0	1	1	0	0	0	0	0	0	0	0	0	0	90	0	0	1	0	4	3	3	4	5	5	5	2	2	2	5	5
3	1	0	46	1	2	12	26	240	2	1	3	1	0	1	1	0	0	2	0	0	0	0	0	0	0	70	1	0	0	0	4	1	1	3	1	4	4	2	1	1	4	3
4	1	1	68	0	4	12	45	276	3	1	2	1	0	1	1	2	0	1	3	4	0	0	0	1	0	61	1	2	2	0	4	1	1	3	4	3	4	3	3	3	4	3
3	1	1	57	1	2	9	37	240	3	0	4	1	0	1	1	0	0	0	0	0	0	0	0	0	0	89	0	0	0	0	2	3	3	5	5	5	5	2	2	1	1	3
3	1	1	46	1	2	5	40	72	1	1	1	1	1	1	1	0	0	0	0	0	0	0	0	0	0	90	0	0	0	0	5	2	2	5	5	2	2	1	1	3	4	4
4	1	0	52	0	2	15	41	132	1	1	3	1	0	1	0	0	1	1	1	0	0	0	0	0	0	70	1	0	0	0	2	3	3	5	4	1	1	2	1	1	5	5
3	1	0	64	0	2	2	34	360	3	1	2	1	0	1	0	0	0	0	0	0	0	0	0	0	0	90	0	0	0	0	4	3	3	4	5	3	4	2	2	2	4	5
4	1	1	66	1	2	9	48	216	9	1	3	1	0	1	1	2	2	2	2	2	0	0	0	0	0	63	1	1	1	0	5	3	3	4	3	5	4	2	2	3	3	3
4	1	0	64	1	2	9	49	180	1	1	1	0	0	1	1	2	2	2	2	0	0	0	0	0	0	68	1	1	1	0	4	3	3	5	4	5	5	2	2	2	4	5
3	1	0	30	1	2	12	19	132	3	1	4	1	0	1	0	0	0	0	0	0	0	0	0	0	0	90	0	0	0	0	4	3	3	3	3	5	5	2	2	2	5	5
4	1	1	51	1	2	12	25	312	3	1	4	1	0	1	1	2	2	2	0	0	0	0	0	0	0	68	0	0	0	0	4	3	3	4	4	5	5	2	2	2	3	5
2	2	1	30	1	2	9	20	120	0	1	3	0	0	1	0	0	0	0	0	0	0	0	0	0	0	90	1	1	1	0	2	1	1	5	5	5	5	5	1	1	4	5
2	2	0	18	1	1	9	10	96	0	3	3	0	0	1	0	0	0	0	0	0	2	0	2	0	0	88	0	0	0	0	4	3	3	4	4	4	4	2	2	2	3	3
2	2	1	38	0	2	16	28	120	0	1	4	1	0	1	1	0	0	0	2	2	0	0	0	0	0	80	1	1	1	0	5	3	3	5	4	5	5	2	2	2	3	4
3	1	0	48	1	2	9	47	12	0	1	4	0	0	1	1	0	0	0	4	0	0	0	0	0	0	80	1	2	1	0	3	1	1	5	5	5	5	5	5	5	4	5
2	2	0	41	1	2	9	33	96	0	1	3	1	0	1	0	0	0	0	0	0	0	0	0	0	0	90	0	0	0	0	4	1	1	5	5	5	5	1	2	4	4	4
3	1	1	52	0	2	9	47	60	1	0	3	1	0	1	1	3	3	3	3	3	2	2	2	2	0	58	1	1	1	0	5	3	2	4	4	4	4	2	3	3	3	4
2	2	0	50	1	2	12	22	336	3	1	3	1	1	1	1	2	2	0	2	0	0	0	0	2	0	70	0	2	0	0	4	3	3	5	5	5	5	1	2	2	4	5
1	2	0	31	0	2	12	21	120	0	1	1	0	0	1	0	4	4	2	2	5	3	3	3	3	4	45	1	1	1	0	5	1	1	3	3	3	3	3	4	4	3	3
4	1	1	62	1	2	9	32	360	1	1	3	1	0	1	0	2	2	2	2	2	0	0	2	0	0	70	1	2	2	0	5	2	2	2	2	2	2	4	2	4	4	3
3	1	0	61	0	2	6	59	24	2	1	2	1	0	1	1	0	0	0	0	0	0	0	0	0	0	90	0	1	0	0	4	3	3	5	5	5	5	2	2	2	5	5
3	1	0	71	1	2	12	58	156	1	1	2	1	0	1	1	0	0	0	2	2	2	0	0	0	0	80	1	1	1	0	4	3	2	5	5	5	5	2	2	4	4	5
4	1	1	59	1	2	12	29	360	4	1	3	1	1	1	1	0	0	0	3	3	0	0	0	0	0	80	2	2	1	0	5	3	3	5	5	5	5	2	2	3	4	5
3	1	1	51	1	2	9	31	4	1	1	3	1	0	1	1	0	0	2	0	0	0	0	0	0	0	70	1	1	1	0	5	3	3	3	3	3	3	3	2	3	4	4
2	2	1	65	1	2	5	50	180	1	1	1	0	0	1	0	0	0	0	2	0	0	0	0	0	0	85	1	1	1	0	4	3	3	4	4	5	5	2	2	2	5	5
2	2	1	27	1	2	12	15	144	1	1	3	1	0	1	0	2	2	0	2	2	0	0	0	2	0	70	1	1	1	0	5	3	3	4	5	4	4	3	3	3	3	3
4	1	1	56	1	2	12	36	240	3	1	3	1	0	1	1	3	3	0	3	3	0	2	2	2	0	60	0	2	1	0	5	3	3	4	4	4	4	2	3	3	3	3
3	1	1	63	1	2	12	23	480	3	1	3	1	0	1	1	0	0	0	0	0	2	0	2	0	0	80	1	1	1	0	5	3	2	4	4	5	5	2	2	2	4	5
2	2	1	54	1	2	12	54	1	1	1	3	1	0	1	0	3	3	3	2	2	0	0	0	2	0	61	1	1	1	0	5	3	3	4	4	4	4	3	3	3	3	3
4	1	0	48	1	2	9	38	120	6	1	3	1	1	1	0	4	4	3	4	4	3	3	3	4	1	50	2	2	2	0	5	3	3	3	3	3	3	3	5	5	2	2
4	1	1	60	0	2	9	24	216	2	1	3	1	0	1	1	0	2	0	0	2	2	0	0	0	0	70	1	1	1	0	4	3	3	4	3	4	5	2	2	2	4	4
4	1	0	67	0	2	5	57	120	1	1	1	0	0	1	1	0	1	0	1	1	0	0	1	0	0	80	2	1	1	1	4	2	2	4	4	3	1	2	4	4	2	4
3	1	0	60	1	2	12	30	360	6	1	3	1	0	1	1	0	3	2	3	3	2	0	2	2	0	61	2	1	2	0	5	3	3	2	2	2	2	4	4	4	3	3
3	1	0	56	0	2	6	36	240	1	1	2	0	0	1	1	0	0	0	0	4	0	0	0	0	0	80	1	0	1	0	4	2	2	3	4	3	5	3	2	3	4	5
3	1	0	44	1	2	9	43	12	3	3	3	0	0	1	0	2	3	2	3	3	2	0	2	2	0	65	2	2	2	0	4	3	3	3	3	4	3	3	3	3	3	4
4	1	0	57	1	2	9	34	276	12	1	1	0	0	1	1	4	4	3	3	4	3	3	3	3	2	50	2	2	2	0	5	2	2	2	3	2	2	4	4	5	2	3
4	1	1	64	1	2	9	44	240	3	1	3	1	0	3	1	0	0	0	0	3	0	0	0	0	0	90	0	0	0	0	4	3	3	4	4	5	5	2	2	2	4	5
3	1	1	51	1	3	9	42	108	40	0	3	1	0	1	0	3	3	0	3	3	0	0	2	3	0	55	1	1	1	0	5	3	2	3	3	3	3	3	3	3	3	3
4	1	1	58	1	2	12	32	512	13	1	3	1	0	1	0	2	2	0	0	0	0	0	0	0	0	70	0	0	0	0	4	3	3	4	4	4	4	2	2	2	3	4
3	1	0	56	1	2	9	32	288	2	1	3	1	0	1	1	0	0	0	0	3	0	0	0	0	0	89	1	0	1	0	4	3	3	4	4	3	3	2	2	3	4	5
4	1	0	55	1	2	9	54	12	4	1	3	1	1	1	1	0	0	0	2	2	0	0	0	0	0	80	1	1	1	0	5	3	3	3	4	4	4	2	2	3	3	5
3	1	0	37	1	2	12	23	168	1	1	3	1	0	1	1	2	2	0	0	2	0	0	0	2	0	65	1	0	1	0	5	3	3	4	3	5	5	3	3	3	3	4
3	1	0	58	1	2	16	38	240	1	1	4	1	0	1	0	0	0	0	2	4	0	0	0	0	0	80	1	1	1	0	4	3	3	5	5	4	4	2	2	3	4	5
3	1	1	51	1	2	16	22	348	6	1	4	1	0	1	0	2	2	0	0	0	0	2	2	2	0	64	0	0	1	0	4	3	3	5	5	5	5	2	2	2	4	4
3	1	0	32	1	2	9	30	24	1	1	1	0	1	1	0	4	4	3	3	4	3	3	2	3	0	55	1	1	1	0	5	2	2	3	3	3	3	3	3	3	3	3
4	1	0	61	0	2	9	41	240	5	1	2	1	0	1	1	0	2	2	2	2	0	2	0	0	0	65	1	1	1	0	5	3	2	5	5	5	5	2	2	2	4	5
3	1	0	49	1	2	12	21	336	3	1	2	0	0	1	0	0	2	0	1	0	0	0	0	0	0	70	0	1	0	0	5	2	2	4	4	4	4	3	3	3	3	3
3	1	0	40	1	2	9	6	408	3	1	3	1	0	1	1	0	0	0	0	0	0	0	0	0	0	90	0	0	0	0	3	3	3	5	5	5	5	1	2	1	4	5
3	1	1	62	0	2	12	52	120	3	1	2	1	0	1	0	2	2	0	0	0	0	0	0	0	0	70	1	1	1	0	5	3	2	4	4	4	4	2	3	4	4	4
4	1	0	53	1	2	9	43	120	1	1	3	0	0	1	1	0	0	0	2	0	0	2	0	0	0	90	1	1	1	0	5	2	2	4	4	4	4	2	2	2	4	4
3	1	0	36	1	2	5	19	204	7	1	1	0	0	1	0	0	0	0	0	3	0	0	0	0	0	90	1	0	0	0	4	3	3	5	5	5	5	3	2	2	4	5
4	1	0	65	1	2	12	50	180	14	1	2	1	0	1	1	0	2	2	2	2	2	2	2	0	0	63	1	1	1	0	5	3	2	5	4	5	5	2	3	3	3	5
3	1	0	49	1	2	5	28	252	1	1	2	0	1	1	1	0	0	0	0	0	0	0	0	1	0	85	1	1	1	0	5	3	3	4	5	5	4	2	2	2	4	5
4	1	1	68	1	2	12	47	252	9	1	3	1	0	1	1	3	3	1	3	0	2	2	2	2	0	60	2	2	2	0	5	3	2	4	5	4	4	3	2	4	3	4
4	1	0	58	1	2	9	52	72	14	1	2	1	0	1	1	3	3	2	3	3	2	2	3	3	1	55	2	2	2	0	5	3	2	3	3	3	3	3	4	5	3	3
4	1	0	38	1	2	12	30	96	2	1	3	1	0	1	1	2	2	1	3	0	0	0	0	2	0	65	1	2	1	0	5	3	3	4	5	5	3	3	4	4	4	3
4	1	0	63	1	3	2	63	6	2	1	1	0	0	1	1	2	2	2	2	2	2	2	2	2	0	60	1	1	1	0	4	3	3	4	4	4	4	2	3	3	3	3
4	1	1	68	0	2	15	57	144	15	1	3	1	0	1	1	2	2	0	0	2	0	0	0	0	0	65	0	0	0	0	5	3	3	5	5	5	5	2	2	3	3	4
4	1	1	51	1	2	5	21	360	7	1	3	1	1	1	0	0	0	0	0	3	0	0	0	0	0	80	0	0	0	0	5	3	3	3	3	2	2	2	2	2	4	4
3	1	0	51	1	2	5	51	3	2	1	3	1	1	1	0	2	2	0	2	2	0	0	2	2	0	61	1	1	1	1	5	3	3	5	5	5	5	2	3	4	4	4
3	1	0	68	0	2	5	67	12	1	1	1	0	0	1	0	0	2	0	2	2	0	0	2	0	0	67	1	1	1	0	4	3	3	4	4	4	4	2	3	3	3	4
3	1	0	73	0	2	12	71	24	4	1	1	0	0	1	0	0	0	0	4	0	0	0	0	0	0	80	2	2	2	0	4	3	3	4	5	4	4	2	2	3	3	4
4	1	0	65	1	2	12	35	360	2	1	2	1	1	1	1	0	0	0	0	0	0	0	0	0	0	90	0	1	0	0	2	3	3	5	5	5	5	1	2	2	4	5
3	1	0	39	1	2	15	23	192	3	1	3	1	0	1	0	4	4	2	4	4	2	2	3	2	1	50	2	2	2	0	5	3	3	3	3	3	3	3	3	3	3	3
2	2	0	53	0	2	9	52	12	0	1	3	0	0	1	1	0	0	0	2	1	0	0	0	0	0	75	1	1	1	0	5	2	2	4	4	4	4	3	3	3	3	4
3	1	1	60	1	2	9	46	168	1	1	3	1	0	1	0	0	0	0	0	0	0	0	0	0	0	90	0	0	0	0	2	2	2	5	5	5	5	1	2	2	5	5
2	2	0	31	0	2	12	21	120	0	1	1	0	0	2	0	0	0	0	0	0	0	0	2	0	0	80	0	0	0	0	3	3	3	5	5	5	5	2	1	1	4	5
2	2	0	34	1	2	12	21	156	0	1	3	1	0	1	0	0	2	0	0	0	0	0	0	0	0	80	0	0	0	0	3	3	3	4	4	4	4	2	2	2	4	5
2	2	0	42	1	2	12	38	48	1	1	3	1	0	1	0	3	3	0	4	0	0	2	2	2	0	60	2	2	2	1	5	3	3	4	5	4	4	2	3	4	3	4
2	2	1	34	1	2	12	19	180	1	1	3	1	1	1	0	2	2	0	0	2	0	2	2	0	0	65	1	1	1	0	3	3	3	3	3	3	3	3	3	3	3	4
2	2	1	34	1	2	16	24	120	0	1	3	1	0	1	0	0	0	0	0	0	0	0	0	0	0	95	0	0	0	0	2	3	3	5	5	5	5	1	2	2	4	5
3	1	1	54	0	2	12	48	72	3	1	3	1	0	1	0	0	0	0	2	0	0	0	0	0	0	80	0	2	0	0	4	3	3	5	5	5	5	1	2	3	5	5
1	2	1	58	1	2	12	30	336	0	1	3	1	0	1	1	0	2	0	3	2	0	0	0	0	0	80	0	2	0	0	3	3	3	5	5	5	5	1	2	3	3	5
2	2	1	28	1	1	16	24	48	1	3	3	1	0	1	0	0	0	0	0	0	0	0	1	0	0	90	0	0	0	0	3	3	3	5	5	5	5	1	2	2	4	5
2	2	0	35	1	2	12	21	168	0	1	3	0	1	1	1	3	3	2	2	0	0	0	2	2	0	65	1	1	0	0	5	3	3	5	5	3	3	1	2	2	3	3
2	2	0	30	0	2	12	22	96	0	1	3	1	0	1	0	0	1	0	0	1	2	0	0	2	0	70	1	1	1	0	4	3	3	5	5	4	4	1	2	2	4	4
4	1	1	64	0	2	9	34	360	3	1	1	0	0	1	0	0	0	0	4	0	0	0	0	0	0	80	2	2	2	0	4	3	3	4	5	4	4	2	2	3	3	4
3	1	0	40	1	2	16	32	96	3	1	3	1	0	1	0	0	3	2	2	2	0	0	0	0	0	62	1	0	1	0	5	3	3	3	3	4	3	2	2	3	3	3
3	1	1	66	1	2	9	64	24	2	1	1	1	0	1	1	0	0	0	0	0	0	0	0	0	0	90	0	0	0	0	3	3	3	5	5	5	5	1	2	2	4	5
4	1	0	74	1	4	9	44	360	5	1	2	1	0	1	1	0	2	0	3	3	2	2	2	2	0	63	1	2	2	0	4	2	2	2	2	2	3	3	2	2	2	3
4	1	0	55	1	2	15	25	360	3	1	4	1	0	1	1	2	1	0	1	2	0	2	0	0	0	65	0	1	1	0	3	3	3	4	5	5	5	4	5	5	4	5
3	1	1	62	1	4	0	51	132	2	1	1	1	0	1	0	1	1	2	2	1	0	0	0	1	0	75	1	1	1	0	3	3	3	4	5	4	5	4	5	4	5	4
4	1	1	60	0	2	5	57	36	1	1	1	0	0	1	1	1	1	2	0	0	0	0	1	2	0	73	0	0	0	0	2	3	3	4	5	4	5	5	5	4	5	4
3	1	1	61	1	2	12	59	24	1	1	2	1	0	1	0	0	1	0	0	0	1	1	1	1	0	70	0	0	0	0	4	3	3	4	5	4	5	4	5	3	5	4
3	1	0	49	1	2	12	31	216	1	1	3	1	0	1	0	2	1	2	0	0	0	0	1	2	0	65	1	1	1	0	4	3	3	4	5	4	3	5	4	5	4	5
3	1	1	46	1	2	16	26	240	3	1	3	0	0	1	0	1	2	2	1	2	1	1	2	2	0	65	1	1	1	0	4	3	3	4	5	4	5	4	5	4	3	4
3	1	1	60	1	2	9	50	120	1	1	1	0	0	1	1	1	2	2	1	0	0	0	1	2	0	65	1	1	1	0	3	3	3	4	5	4	5	3	4	5	4	5
3	1	0	58	1	2	9	48	120	2	1	3	1	0	1	0	2	3	2	2	1	1	2	3	2	0	60	1	1	1	1	3	3	3	4	4	3	3	4	5	3	3	4
3	1	0	42	1	2	15	12	360	3	1	3	1	1	1	1	1	1	0	0	0	0	0	1	0	0	65	1	1	1	0	3	3	3	5	5	5	5	5	4	4	5	5
3	1	1	72	1	2	9	52	240	4	1	2	1	0	1	1	0	0	0	2	2	1	2	1	1	1	80	1	1	1	0	3	3	3	5	5	5	4	5	4	5	4	5
4	1	1	59	0	1	16	29	360	2	1	3	1	0	1	0	1	2	1	2	1	2	1	2	1	0	65	0	0	0	0	3	3	3	3	4	5	4	3	4	5	4	5
3	1	1	49	1	3	15	34	180	2	0	3	1	0	1	1	3	2	3	2	3	1	1	2	2	1	55	1	2	1	0	3	3	3	4	5	4	5	3	4	5	4	5
3	1	1	63	1	2	9	46	214	2	1	3	1	0	1	0	2	2	2	2	2	2	2	2	2	0	65	1	1	1	0	3	3	3	4	5	4	5	4	5	4	5	4
3	1	0	59	1	2	12	32	324	1	1	3	1	0	1	1	2	3	0	2	0	0	0	0	0	0	65	2	1	1	0	3	3	3	4	5	4	3	5	4	5	4	5
3	1	1	44	1	2	9	44	1	2	1	3	1	1	1	0	2	2	3	2	3	2	2	2	2	0	63	1	1	2	0	3	3	3	4	5	4	5	4	5	4	5	4
4	1	1	63	0	2	9	26	444	3	1	2	1	0	1	1	2	2	1	1	1	2	2	2	2	0	63	0	0	1	0	3	3	3	4	5	4	4	3	3	4	5	5
3	1	0	47	1	2	12	37	120	1	1	3	1	0	1	1	3	4	3	4	3	2	2	3	4	1	45	1	1	1	0	3	3	3	3	4	4	3	5	4	4	3	2
3	1	1	62	1	2	16	39	276	1	1	4	1	0	1	0	0	0	0	0	0	0	0	0	0	0	90	0	0	0	0	4	3	3	2	3	3	4	4	3	4	3	4
3	1	0	55	1	2	5	50	60	1	1	1	0	0	1	0	2	2	2	3	2	2	2	2	1	0	65	1	1	1	0	4	3	3	3	4	3	2	2	4	4	5	5
3	1	1	61	1	2	9	59	24	2	0	3	1	0	1	1	2	2	2	2	2	1	1	1	1	0	63	1	1	1	0	3	3	3	4	5	5	5	4	3	4	5	4
4	1	1	65	1	2	12	40	180	2	1	2	1	0	1	1	0	0	0	0	0	0	0	0	0	0	90	0	0	0	0	3	3	3	3	3	4	4	4	3	4	3	4
4	1	1	52	1	2	9	32	240	2	1	3	1	0	3	0	1	0	0	3	3	2	0	0	2	0	65	1	1	1	0	3	3	3	4	5	5	5	5	5	4	4	4
4	1	0	73	1	2	9	63	120	1	1	3	1	0	1	1	0	0	0	0	0	0	0	0	0	0	90	1	1	0	0	4	3	3	4	5	5	5	2	2	2	4	4
4	1	1	76	1	2	15	75	12	4	1	3	1	0	1	1	0	0	0	0	0	0	0	0	0	0	90	0	1	0	0	4	3	3	4	4	5	5	1	2	2	4	5
4	1	0	52	1	2	15	40	144	4	1	3	1	0	1	1	0	0	0	0	4	0	0	0	0	0	80	0	0	0	0	5	3	3	3	5	3	3	3	3	4	4	4
4	1	1	44	1	2	9	43	12	7	1	3	0	0	1	1	2	2	0	3	0	0	0	0	2	0	61	2	2	2	0	5	3	3	3	3	2	2	2	5	5	3	4
4	1	0	66	1	2	6	63	36	1	1	1	0	0	1	1	2	3	1	2	3	2	0	0	2	0	60	2	2	2	0	5	3	2	3	3	3	2	3	4	4	3	4
4	1	0	55	1	2	12	25	360	1	1	3	1	0	1	1	3	2	0	3	0	0	0	3	0	0	63	2	2	2	1	5	3	3	3	3	3	3	3	5	4	3	5
4	1	0	53	1	2	15	38	180	1	1	3	1	0	1	1	0	0	0	0	0	0	0	0	0	0	90	1	0	0	0	5	3	3	5	5	3	3	1	3	3	3	4
4	1	0	59	1	2	12	56	36	2	1	3	1	0	1	0	0	0	0	0	3	0	0	0	0	0	80	0	0	0	0	5	3	3	4	4	4	4	2	2	3	3	3
4	1	0	46	1	2	16	42	48	1	1	4	1	0	1	0	2	3	0	3	4	0	2	2	2	0	60	2	2	2	0	5	2	2	4	4	3	3	3	3	3	3	3
4	1	1	75	1	2	9	59	192	8	1	1	0	0	1	0	2	4	2	3	4	3	2	3	3	1	0	2	2	2	0	5	2	2	3	3	3	3	4	5	5	2	2
4	1	1	58	0	2	12	28	360	3	1	2	1	0	1	1	0	0	0	0	0	0	0	0	0	0	90	0	0	0	0	5	3	2	4	4	4	4	2	2	2	4	4
4	1	0	64	1	2	9	46	216	5	1	2	1	0	1	1	0	0	3	2	2	0	0	0	0	0	61	1	1	1	0	5	3	3	4	4	4	4	2	2	2	4	4
4	1	0	46	1	2	16	45	9	3	1	1	0	0	1	0	0	0	0	0	0	0	0	0	0	0	90	0	0	0	0	4	3	3	5	5	5	5	1	2	2	4	5
4	1	0	49	1	2	15	46	36	1	1	2	1	0	1	1	0	2	0	2	4	0	0	0	0	0	65	1	1	1	0	5	3	3	3	3	3	3	3	4	5	3	3
4	1	0	66	1	2	12	46	240	2	1	2	1	0	1	1	0	0	0	2	3	0	0	0	0	0	70	1	0	0	0	5	2	2	3	3	3	3	3	3	3	3	3
4	1	1	70	1	2	16	50	240	3	1	3	1	0	1	1	2	2	0	2	3	0	0	0	0	0	65	1	1	1	0	5	3	2	3	5	4	3	2	3	4	3	4
4	1	0	37	1	2	9	22	180	1	1	1	0	0	1	0	0	0	0	0	0	0	0	0	0	0	85	1	0	1	0	4	3	3	5	5	5	5	1	2	2	4	5
4	1	1	55	1	2	12	46	108	6	1	3	1	0	1	1	2	2	0	2	2	0	0	0	0	0	65	1	1	1	0	5	3	2	3	5	4	3	2	3	4	3	4
4	1	1	63	1	2	9	63	8	10	1	3	1	0	1	0	3	4	2	3	4	2	2	2	2	0	50	1	1	1	0	5	3	2	3	3	3	3	3	3	3	3	3
4	1	0	67	1	2	9	37	360	8	1	2	1	1	1	1	0	0	0	2	3	0	0	0	0	0	75	1	1	1	0	5	3	3	4	4	4	4	2	2	2	4	4
4	1	0	64	1	2	5	62	24	2	1	1	0	0	1	1	0	0	0	0	0	0	0	0	0	0	90	0	0	0	0	4	3	3	5	5	5	5	2	2	2	4	5
4	1	0	69	1	2	9	67	24	14	1	2	1	0	1	0	2	2	0	2	3	0	0	0	2	0	61	1	1	1	0	5	3	3	4	4	4	4	3	3	3	3	3
4	1	1	26	0	2	9	25	12	3	1	1	0	0	1	0	2	4	2	3	4	3	3	3	3	2	50	2	2	2	0	5	3	3	3	3	3	3	3	4	5	2	3
4	1	1	55	1	2	12	41	168	8	1	3	1	0	1	0	0	1	0	2	3	0	0	0	0	0	65	1	1	1	0	5	3	3	4	5	5	5	2	3	3	3	3
4	1	1	55	1	2	16	24	372	9	1	3	1	0	2	0	0	2	0	0	0	0	0	2	0	0	70	0	0	0	0	4	2	2	4	4	3	3	3	3	3	3	3
4	1	0	57	1	2	9	51	72	4	1	1	0	0	1	0	0	0	0	0	4	0	0	0	0	0	80	0	0	0	0	5	3	3	4	3	4	4	2	2	2	4	4
4	1	0	57	1	2	9	37	240	2	1	3	1	0	3	1	0	1	0	0	3	0	0	2	0	0	70	1	0	0	0	5	3	3	3	3	3	3	4	3	3	3	3
4	1	1	54	1	2	9	42	144	13	1	2	1	0	1	1	0	0	0	3	0	0	0	0	0	0	70	1	1	1	0	5	3	3	4	4	3	3	3	3	3	3	4
4	1	1	63	1	2	9	62	8	10	1	3	1	0	1	0	0	0	0	0	3	0	2	0	0	0	80	0	0	0	0	4	2	2	4	4	4	4	2	3	3	3	4
4	1	0	50	1	2	9	40	120	2	1	1	1	0	1	1	0	0	0	0	0	0	0	0	0	0	95	0	0	0	0	5	3	3	3	4	3	3	3	2	2	4	4
4	1	0	61	1	2	12	60	19	8	1	2	1	0	1	0	0	2	1	2	3	2	2	2	2	2	61	1	1	1	0	4	3	3	5	4	3	3	3	3	3	3	3
4	1	0	49	1	2	16	29	240	2	1	3	1	0	1	0	0	0	0	0	0	0	0	0	0	0	85	0	0	0	0	4	3	3	4	4	4	4	2	2	2	4	3
4	1	1	64	1	2	9	32	384	13	1	2	1	0	1	1	0	0	3	3	3	0	0	0	0	0	65	1	1	1	0	4	3	3	3	3	3	3	3	3	3	3	3
4	1	0	62	1	2	12	28	408	5	1	3	1	0	1	0	0	0	0	3	3	0	0	0	0	0	71	1	1	0	0	4	2	2	4	5	3	5	2	2	2	4	4
4	1	1	55	1	2	12	35	240	3	1	3	1	0	1	0	2	2	2	1	2	2	2	1	2	0	67	1	1	1	0	4	3	3	4	5	4	5	5	5	4	5	4
4	1	0	53	1	2	6	38	180	2	1	1	0	0	1	0	0	0	0	0	1	0	1	0	0	0	86	1	0	0	0	4	3	3	5	5	5	5	4	4	4	5	5
4	1	0	61	1	2	12	49	144	1	1	2	1	0	1	0	2	2	3	3	3	2	3	2	3	0	60	1	1	1	0	5	3	3	4	5	5	5	4	5	5	5	4
3	1	1	50	1	2	12	20	360	2	1	3	1	1	1	1	1	0	0	2	1	2	0	0	1	0	65	1	1	1	0	3	3	3	4	5	5	5	4	5	4	5	5
4	1	1	78	0	4	12	36	504	14	1	2	1	0	1	1	0	0	0	3	0	0	0	0	0	0	80	1	1	1	0	4	3	3	5	5	5	5	1	2	2	4	5
4	1	0	60	0	2	9	30	360	2	1	2	1	0	1	0	0	0	0	3	0	0	0	0	0	0	80	2	2	2	0	4	3	3	4	5	5	5	2	2	2	4	5
4	1	1	58	1	2	5	38	240	1	1	2	0	0	1	0	2	2	0	0	0	0	0	0	2	0	65	0	0	0	0	4	3	3	3	3	4	4	2	2	2	3	3
4	1	1	54	1	2	9	32	264	18	1	3	1	0	1	0	0	2	0	0	0	0	0	0	0	0	70	0	0	0	0	4	3	3	5	5	5	5	1	2	2	3	5
4	1	1	51	1	2	9	31	240	1	1	3	1	0	1	1	2	2	0	2	0	0	0	0	0	0	65	1	1	1	0	4	3	3	3	3	5	5	1	3	3	3	5
4	1	1	66	1	2	12	56	120	1	1	4	1	0	1	1	0	0	2	0	0	0	0	0	0	0	70	0	1	0	0	5	3	3	2	2	5	5	1	3	3	4	5
4	1	0	62	1	2	16	42	240	1	1	4	1	0	1	0	0	0	0	2	0	0	0	2	2	0	70	1	1	1	0	3	3	3	5	5	5	5	2	2	2	4	5
4	1	0	73	1	2	9	68	60	2	1	2	1	1	1	1	0	1	0	4	4	0	1	1	0	0	70	2	2	2	3	3	2	2	4	4	4	4	2	2	2	4	4
4	1	0	60	0	2	6	40	240	11	1	1	0	0	1	0	2	2	0	3	3	1	2	2	2	1	60	1	2	1	0	4	3	3	5	3	4	4	3	3	3	3	3
4	1	0	52	1	2	9	36	192	1	1	3	0	0	1	0	2	2	0	3	0	0	2	0	0	0	70	2	2	1	0	4	3	3	3	3	3	3	3	3	3	3	3
4	1	0	59	1	2	9	42	204	4	1	1	1	0	1	0	0	0	0	0	0	0	0	0	0	0	90	0	0	0	0	3	3	3	5	5	5	5	1	2	2	5	5
4	1	1	50	1	2	12	20	360	1	1	3	1	1	1	0	0	0	0	4	4	0	0	0	0	0	80	2	2	2	0	2	3	3	5	5	5	5	1	1	1	5	5
4	1	0	33	1	2	12	3	360	2	1	2	0	1	1	0	0	0	0	4	0	0	2	0	0	0	75	0	2	0	0	4	3	3	5	5	5	5	1	2	4	4	4
4	1	1	52	1	2	12	32	240	1	1	3	1	0	1	0	0	0	0	0	0	0	0	0	0	0	85	0	0	0	0	4	3	3	5	5	5	5	1	2	2	4	5
4	1	0	62	1	2	12	47	180	3	1	3	1	0	1	0	0	0	0	0	0	0	0	0	0	0	85	0	0	0	0	4	3	3	4	4	4	4	2	2	2	4	4
4	1	1	56	1	2	9	46	120	2	1	3	1	0	1	0	0	0	0	0	0	0	0	0	0	0	90	0	0	0	0	2	3	3	5	5	5	5	1	1	1	5	5
4	1	1	69	0	2	16	47	264	3	1	3	1	0	1	1	1	0	0	0	0	0	0	0	0	0	85	0	0	0	0	4	2	2	4	4	4	4	2	3	3	4	4
4	1	0	49	0	4	18	41	36	5	0	4	1	0	1	0	2	3	0	4	4	0	2	0	0	0	60	1	2	1	0	5	3	3	5	5	3	3	2	3	3	3	4
4	1	0	51	1	2	12	50	15	5	1	3	1	1	1	0	0	2	0	0	0	0	0	0	0	0	70	0	0	0	0	5	3	3	4	5	5	5	2	3	3	3	5
4	1	1	54	1	2	16	52	24	15	1	4	1	0	1	0	0	0	0	3	0	0	0	0	0	0	85	1	1	1	0	4	3	3	5	5	5	5	1	2	2	4	4
4	1	0	59	1	2	16	37	264	2	1	3	1	1	1	1	0	2	0	0	0	0	0	0	2	0	70	1	1	0	0	4	3	3	2	2	5	5	1	3	3	3	4
4	1	0	61	1	2	15	39	264	1	1	3	1	0	1	0	2	2	2	3	3	2	2	2	2	0	60	1	1	1	0
3	1	1	63	0	2	12	43	240	2	1	3	1	0	1	1	0	0	0	0	0	0	0	0	0	0	90	0	0	0	0	3	3	3	5	5	5	5	1	2	2	4	5
3	1	0	36	0	2	12	21	120	1	1	1	1	0	1	0	0	0	0	3	0	0	0	0	0	0	80	2	1	1	0	4	3	3	4	5	5	5	2	3	3	3	5
3	1	0	36	1	2	12	16	240	1	1	3	0	0	1	0	0	0	0	0	4	0	0	0	0	0	80	0	0	0	0	3	3	3	5	5	5	5	2	1	1	4	5
3	1	0	64	0	2	12	34	360	1	1	2	1	0	1	1	2	2	0	0	0	0	0	0	2	0	70	0	0	0	0	3	3	3	5	5	5	5	1	2	2	4	5
3	1	1	44	1	2	12	24	240	2	1	3	1	0	1	0	0	0	0	0	0	2	0	2	0	0	80	0	0	0	0	4	3	3	5	4	5	5	1	2	2	5	5
3	1	0	35	1	2	12	15	240	1	1	2	0	1	1	0	0	0	0	0	0	0	0	0	0	0	90	0	0	0	0	3	3	2	4	4	4	4	2	2	2	4	4
3	1	0	57	0	2	9	47	120	2	1	1	0	0	1	0	2	2	0	0	0	2	2	2	2	0	60	0	0	0	0	5	3	3	5	5	5	5	2	3	3	3	5
3	1	1	76	1	4	9	56	240	3	1	2	1	0	1	1	0	0	0	0	0	0	0	0	0	0	90	0	0	0	0	4	3	3	5	5	5	5	2	2	2	4	4
3	1	0	53	1	2	12	23	360	3	1	3	1	0	1	0	1	2	2	3	0	1	0	0	1	0	65	2	2	1	0	4	3	3	3	3	4	4	2	3	3	3	4
3	1	0	57	1	2	9	27	360	3	1	3	1	0	1	0	0	0	0	2	0	0	0	0	0	0	80	2	2	2	0	4	3	3	3	4	4	4	2	1	1	4	5
3	1	1	40	1	2	9	20	240	2	1	1	0	0	1	0	0	0	0	0	0	2	2	2	0	0	70	0	0	0	0	4	3	3	5	5	5	5	1	2	2	4	5
3	1	0	39	1	2	6	19	240	1	1	1	0	0	1	0	1	2	0	2	2	0	0	0	0	0	65	1	1	1	0	3	3	3	4	5	4	4	2	3	3	3	4
3	1	0	35	1	2	16	25	120	1	1	3	1	0	1	0	0	0	0	0	0	0	0	2	1	0	70	0	0	0	0	5	3	3	5	5	5	5	1	1	1	4	5
3	1	0	66	1	2	16	26	480	4	1	3	1	0	1	1	0	0	0	0	0	0	0	0	0	0	90	1	1	0	0	4	3	3	4	5	5	5	1	1	1	5	5
3	1	0	26	1	2	9	20	72	1	1	1	0	0	1	0	0	2	0	2	0	0	0	0	2	0	70	1	1	1	0	4	3	3	3	4	4	4	2	2	2	3	5
3	1	0	61	0	2	8	31	360	1	1	1	0	0	1	0	0	0	0	3	3	0	0	0	0	0	70	1	1	1	0	5	3	3	4	4	4	4	2	3	3	3	4
4	1	1	78	1	4	9	48	360	5	1	2	1	0	1	1	0	0	0	0	2	0	0	2	0	0	70	0	0	0	0	4	3	3	5	5	5	5	2	3	3	4	4
4	1	1	54	1	2	12	34	240	3	1	3	1	0	1	0	0	0	0	0	0	0	0	0	0	0	90	0	0	0	0	3	3	3	5	5	5	5	1	2	2	4	5
4	1	1	63	0	2	9	33	360	3	1	1	0	0	1	0	0	0	0	2	2	2	0	0	0	0	70	1	1	1	0	4	3	3	4	5	5	4	2	3	3	3	5
4	1	1	63	0	2	9	33	360	3	1	1	0	0	1	0	0	0	0	2	2	2	0	0	0	0	70	1	1	1	0	4	3	3	4	5	5	4	2	3	3	3	5
4	1	0	59	1	2	16	39	240	2	1	3	1	0	1	0	0	0	0	2	0	0	0	0	0	0	80	1	1	1	0	3	3	3	3	3	3	3	2	2	2	3	4
4	1	1	60	1	2	12	20	480	4	1	3	1	0	1	0	0	2	0	2	2	2	2	2	2	0	60	1	1	1	0	3	3	3	4	4	4	4	2	1	1	3	5
4	1	0	50	1	2	12	20	360	6	1	3	1	0	1	1	0	0	0	0	0	0	0	0	0	0	90	1	0	0	0
4	1	0	51	0	2	12	21	360	3	1	2	1	0	1	0	2	2	0	0	2	0	0	0	0	0	70	1	1	0	0	4	3	3	4	5	4	5	1	2	2	4	4
4	1	0	50	1	2	12	30	240	6	1	2	1	0	1	1	1	3	2	3	3	2	2	2	2	1	60	1	1	1	0	4	3	3	3	3	3	3	3	3	3	3	3
4	1	0	63	1	2	9	33	360	5	1	2	1	0	1	1	3	4	3	4	4	2	2	2	2	2	50	2	2	2	0	5	3	3	3	3	3	3	3	3	3	3	3
4	1	1	44	1	2	16	24	240	2	1	3	1	0	1	0	0	0	0	0	0	0	0	0	0	0	90	0	0	0	0
4	1	1	60	1	2	9	30	360	3	1	3	1	0	1	0	1	0	0	4	0	0	0	0	0	0	70	2	2	2	0	5	3	3	4	4	4	4	2	3	3	3	5
4	1	0	61	0	2	9	41	240	2	1	2	1	0	1	1	0	0	0	0	0	2	0	0	0	0	80	1	1	0	0	5	2	2	3	3	5	5	3	2	2	4	5
4	1	0	51	0	2	12	31	240	1	1	1	0	0	1	0	0	0	0	0	0	0	0	0	0	0	90	1	1	1	0	5	3	3	3	3	4	4	2	2	2	4	4
